# Supplementary material for: An inventory of the Aspergillus niger secretome by combining in silico predictions with shotgun proteomics data
Source: BMC Genomics. 2010 Oct 19;11:584. doi: 10.1186/1471-2164-11-584 (PMC3091731; doi:10.1186/1471-2164-11-584)
Supplement: Additional file 1 — Aspergillus niger centred majority rule based classifier for signal peptide prediction validation. A. niger centred orthologous protein clusters included in the classifier were selected for the presence of at least one putative SP protein. [file 1471-2164-11-584-S1.XLS]

## Sheet: SP_proteins
# A. niger centered protein clusters with a positive SignalP3 prediction
							Dectected by MS &			HDEL-motif
A. niger	A. niger	A. oryzae	A. fumigatus	A. nidulans	Cluster	No	Functional	Detected by	Detected by	Kernel ER
CBS513.88	ATCC1015	RIB40	Af293	FGSC A4	size	SP-proteins	grouping	Tsang et al (2009)	Lu et al (2010)	SP-proteins
ACE00420@SP	ATCC_50979@SP			AN2541	3	2	Pectin
An01g00110@SP	ATCC_46882@SP	AO090124000078@SP	AFUA_3G04160@SP	AN9402@SP	5	5	n.d.
An01g00210@SP	ATCC_46876	AO090124000067		AN7391@SP	4	2	n.d.
An01g00330@SP	ATCC_206387@SP	AO090124000023@SP			3	3	Pectin	Pectin
An01g00510@SA@SP	ATCC_55501@SA@SP				2	2	n.d.
An01g00530@SP	ATCC_52082@SP				2	2	n.d.
An01g00550@SP	ATCC_46862@SP			AN9377@SP	3	3	n.d.
An01g00600	ATCC_206373@SP	AO090103000238@SP	AFUA_7G06600	AN7214@SP	5	3	n.d.
An01g00680@SP	ATCC_36502				2	1	Hyp_SP
An01g00700@SA@SP	ATCC_171417@SA	AO090038000129@SA	AFUA_6G11800@SA		4	1	n.d.
An01g00780@SP	ATCC_52071@SP	AO090120000026@SP	AFUA_3G00320@SP	AN9365@SP	5	5	CH	CH	CH
An01g00800@SA	ATCC_127714	AO090124000057@SP	AFUA_3G03990@SP		4	2	n.d.
An01g00820	ATCC_171073@SP				2	1	n.d.
An01g01150@SP					1	1	n.d.
An01g01170@SP	ATCC_206357@SP	AO090012000481@SP			3	3	n.d.
An01g01220@SA@SP	ATCC_171230@SA@SP				2	2	n.d.
An01g01260	ATCC_46827	AO090038000009		AN5361@SP	4	1	n.d.
An01g01300@SP	ATCC_144154@SA				2	1	n.d.
An01g01310@SP	ATCC_171940@SP		AFUA_1G01210@SP		3	3	n.d.
An01g01320@SP	ATCC_172232		AFUA_1G01200@SP	AN0022@SP	4	3	n.d.
An01g01330	ATCC_119939	AO090138000086@SP	AFUA_1G01240		4	1	n.d.
An01g01360@SP	ATCC_172825	AO090138000091	AFUA_1G01220	AN3486	5	1	n.d.
An01g01370@SP	ATCC_124966@SA@SP	AO090010000344@SA			3	2	n.d.
An01g01430@SP	ATCC_36404@SP	AO090005000298@SP	AFUA_3G02770@SP	AN3083@SP	5	5	Oxidases
An01g01450@SA	ATCC_36402	AO090001000269@SA@SP			3	1	n.d.
An01g01540@SP	ATCC_52061@SP	AO090120000052@SP	AFUA_3G02280	AN9340	5	3	CH	CH
An01g01550@SP	ATCC_55494@SP	AO090120000068@SP	AFUA_3G02270@SP	AN9339@SP	5	5	Oxidases	Oxidases	Oxidases
An01g01560@SP	ATCC_36394@SP	AO090120000069@SP		AN6772@SP	4	4	n.d.
An01g01750@SP	ATCC_55493@SP	AO090026000083@SP			3	3	proteases	proteases
An01g01780@SA	ATCC_171681@SP	AO090026000150@SA@SP			3	2	n.d.
An01g01810@SP	ATCC_172416@SP	AO090026000199			3	2	n.d.
An01g01820@SP	ATCC_206342@SP				2	2	Oxidases	Oxidases	Oxidases
An01g01840@SP	ATCC_52052@SP	AO090023000744			3	2	n.d.
An01g01870@SP	ATCC_206333@SP		AFUA_8G01490@SP	AN5061@SP	4	4	n.d.	CH
An01g01920@SP	ATCC_36363@SP	AO090023000131			3	2	n.d.
An01g02070@SP	ATCC_46803@SP	AO090011000036@SP	AFUA_8G07080@SP		4	4	n.d.
An01g02360@SA	ATCC_170145@SA	AO090026000721@SA	AFUA_5G11250@SA@SP	AN0178@SA@SP	5	2	n.d.
An01g02410			AFUA_5G11270@SA@SP	AN10033@SA@SP	3	2	n.d.
An01g02430@SP	ATCC_52038@SP	AO090026000714@SP	AFUA_5G11290@SP	AN0174@SP	5	5	n.d.
An01g02460@SA	ATCC_36316	AO090026000711@SA	AFUA_5G11310	AN0172@SP	5	1	n.d.
An01g02660@SP	ATCC_135545@SP				2	2	n.d.
An01g02680@SP	ATCC_46775@SA@SP				2	2	n.d.
An01g02740@SP					1	1	n.d.
An01g03090@SP	ATCC_170223@SP	AO090003000923	AFUA_1G04260	AN0472@SP	5	3	CH	CH
An01g03180@SP	ATCC_196738@SP	AO090003000915@SP	AFUA_1G04340@SP	AN0463@SP	5	5	n.d.
An01g03280@SA@SP	ATCC_55463@SP	AO090003000908@SP	AFUA_1G04430	AN10090@SA	5	3	n.d.
An01g03340@SP	ATCC_52011@SP	AO090003000905@SP	AFUA_1G04730@SP	AN0452@SP	5	5	n.d.
An01g03350@SP	ATCC_206219@SP	AO090003000904@SP	AFUA_1G04720@SA	AN0451@SP	5	4	n.d.
An01g03870@SA@SP	ATCC_46716@SA@SP	AO090003000852@SP	AFUA_1G04880@SP	AN0416@SP	5	5	n.d.
An01g04040@SP	ATCC_206151@SP	AO090003000842@SP	AFUA_1G04940@SP	AN0411@SP	5	5	n.d.
An01g04110@SP					1	1	n.d.
An01g04530@SP	ATCC_206101@SP	AO090003000823@SP	AFUA_1G05270@SP		4	4	n.d.
An01g04560@SP	ATCC_125000	AO090003000825	AFUA_1G05290@SP	AN0245@SP	5	3	CH
An01g04600@SP	ATCC_46686@SP	AO090003000829@SP	AFUA_1G05320@SP	AN0248@SP	5	5	n.d.			5: HDEL
An01g04970@SA@SP	ATCC_206058@SP	AO090005000775@SP	AFUA_1G02850	AN0275@SP	5	4	n.d.
An01g04990	ATCC_51958	AO090005000778@SP	AFUA_1G02870		4	1	n.d.
An01g05060@SP		AO090005000782@SA	AFUA_1G02910@SA		3	1	n.d.
An01g05230@SP	ATCC_51951@SP	AO090005000803@SP		AN9450@SP	4	4	n.d.
An01g05530@SP	ATCC_170972@SP	AO090005000829	AFUA_1G02660	AN0307	5	2	n.d.
An01g05620@SP	ATCC_46638@SP	AO090005000837@SP	AFUA_1G02580@SP	AN0313@SP	5	5	n.d.
An01g05640@SP	ATCC_196526@SP		AFUA_1G02560@SP	AN0315@SP	4	4	n.d.
An01g05730@SA	ATCC_122511@SP	AO090005000850@SP	AFUA_1G02530@SP		4	3	n.d.
An01g05900	ATCC_170312@SP			AN0338	3	1	n.d.
An01g06220	ATCC_143415		AFUA_1G02040@SP		3	1	n.d.
An01g06280@SP	ATCC_36048@SP	AO090005000897@SP	AFUA_6G00430	AN0362@SP	5	4	Hyp_SP
An01g06310@SP	ATCC_172741@SP				2	2	n.d.
An01g06350@SP	ATCC_36042@SP		AFUA_1G01910@SA@SP	AN0367@SA@SP	4	4	n.d.
An01g06400	ATCC_124113	AO090005000907@SA@SP	AFUA_1G01820@SA@SP		4	2	n.d.
An01g06460@SP	ATCC_126217@SP	AO090005000918@SP	AFUA_1G01760@SP	AN0379@SP	5	5	n.d.
An01g06500@SP	ATCC_46606@SP	AO090005000927@SP	AFUA_1G01730@SP		4	4	Cell_Wall
An01g06550@SP	ATCC_51913@SP	AO090005000934@SP	AFUA_1G01720@SP	AN0235@SP	5	5	n.d.
An01g06610@SP	ATCC_205927@SP				2	2	n.d.
An01g06620@SP	ATCC_170172@SP	AO090003001291@SP	AFUA_1G01660@SA		4	3	CH
An01g06630@SP	ATCC_172587@SP	AO090003001410@SP	AFUA_4G00390	AN2824	5	3	n.d.
An01g06650@SP	ATCC_36022@SP	AO090003000346	AFUA_2G05240@SP	AN2112@SP	5	4	n.d.
An01g06660@SP	ATCC_36021@SP	AO090005001516	AFUA_2G03880@SA	AN3798@SP	5	3	n.d.
An01g06670@SP	ATCC_205921@SP	AO090005001515@SP	AFUA_2G03870@SP	AN8343@SP	5	5	n.d.			5: [NK]EL
An01g07000@SA@SP	ATCC_51895@SA@SP	AO090023000728@SA@SP			3	3	n.d.
An01g07060	ATCC_127472	AO090003001035	AFUA_4G11810	AN10678@SP	5	1	n.d.
An01g07100	ATCC_140888	AO090003001040	AFUA_4G11770	AN10695@SP	5	1	n.d.
An01g07190@SA	ATCC_205884@SA@SP	AO090003001024@SA	AFUA_4G11900	AN10453@SA	5	1	n.d.
An01g07430@SP	ATCC_196377@SP	AO090003000992	AFUA_4G12170	AN3649	5	2	n.d.
An01g07680@SP	ATCC_172495	AO090001000384			3	1	n.d.
An01g07770@SP	ATCC_136883	AO090009000445@SP	AFUA_4G12370	AN3671@SP	5	3	n.d.
An01g07790	ATCC_171996@SP	AO090009000446@SP	AFUA_4G12380@SP	AN3670@SP	5	4	n.d.
An01g08420@SP	ATCC_205810@SP	AO090009000313@SP	AFUA_4G12850@SP	AN3592@SP	5	5	n.d.
An01g08460@SA@SP	ATCC_171116@SA@SP	AO090009000318	AFUA_4G12900@SA@SP	AN3588@SA@SP	5	4	n.d.
An01g08530@SP	ATCC_55344@SP	AO090009000291@SP	AFUA_4G12970@SP	AN3583@SP	5	5	n.d.
An01g08630@SP	ATCC_133134				2	1	n.d.
An01g08690@SP	ATCC_172555@SP	AO090166000099@SA		AN5433@SA@SP	4	3	n.d.
An01g08870@SP	ATCC_205755@SP		AFUA_4G13190@SP	AN4165@SP	4	4	n.d.
An01g08950@SP	ATCC_141555@SP				2	2	n.d.
An01g08960@SP	ATCC_171927@SP	AO090124000036@SP	AFUA_5G03790@SP		4	4	n.d.
An01g09050@SP	ATCC_51831@SP	AO090009000239@SP	AFUA_4G13340@SP	AN1950@SP	5	5	n.d.
An01g09110	ATCC_172165	AO090009000234@SA	AFUA_4G13400@SP		4	1	n.d.
An01g09220@SP	ATCC_55324@SP	AO090001000383@SP			3	3	Oxidases	Oxidases	Oxidases
An01g09240@SP	ATCC_196241	AO090001000382@SA@SP			3	2	n.d.
An01g09300@SA@SP	ATCC_130818@SP		AFUA_4G13540	AN5636@SP	4	3	n.d.
An01g09460@SP	ATCC_172668@SP	AO090009000205@SP	AFUA_4G13670@SP	AN5660@SP	5	5	n.d.
An01g09510@SA@SP	ATCC_171254@SA@SP	AO090009000200@SA@SP	AFUA_4G13710	AN5663@SA	5	3	n.d.
An01g09550@SP	ATCC_171112	AO090023000530@SA	AFUA_1G17180	AN0403	5	1	n.d.
An01g09960@SP	ATCC_205670@SP	AO090005000986@SP	AFUA_1G16920@SP	AN2359@SP	5	5	CH	CH	CH
An01g09970			AFUA_3G00600@SP		2	1	Cell_Wall
An01g10350@SP	ATCC_46429@SP	AO090120000158@SP	AFUA_1G16700@SP	AN0980@SP	5	5	Pectin	Pectin
An01g10580@SP	ATCC_51794@SP	AO090005001044@SP	AFUA_1G16600		4	3	Hyp_SP	Hyp_SP
An01g10640	ATCC_135398		AFUA_3G14630@SP	AN5398@SP	4	2	n.d.
An01g10860@SP		AO090005001075@SP	AFUA_1G16300	AN10135	4	2	n.d.
An01g10910@SP	ATCC_171554@SP				2	2	n.d.
An01g10930@SP	ATCC_119858@SP	AO090005001084@SP	AFUA_1G16250@SP	AN0941@SP	5	5	CH	CH
An01g10940@SP	ATCC_35683@SP				2	2	n.d.
An01g10970@SA	ATCC_171338@SA	AO090005001086@SA@SP	AFUA_1G16230@SA	AN0938@SA	5	1	n.d.
An01g11000	ATCC_35677	AO090005001089	AFUA_1G16200	AN0934@SP	5	1	n.d.
An01g11010@SP	ATCC_196122@SP			AN0933@SP	3	3	Cell_Wall	Cell_Wall	Cell_Wall
An01g11120@SA@SP	ATCC_35672	AO090005001096@SA			3	1	n.d.
An01g11130@SP	ATCC_170456@SP	AO090005001097			3	2	n.d.
An01g11190@SA@SP	ATCC_35665@SA@SP	AO090120000358@SP			3	3	n.d.
An01g11250@SP	ATCC_35662	AO090012000091@SP		AN7411@SP	4	3	n.d.
An01g11480@SP	ATCC_35641@SP	AO090009000556@SP			3	3	n.d.
An01g11520@SP	ATCC_141677@SP	AO090023000401@SP	AFUA_4G13920@SP		4	4	Pectin	Pectin
An01g11560@SP	ATCC_35636	AO090023000615@SP			3	2	n.d.
An01g11640@SA@SP		AO090023000411@SP		AN10097@SA@SP	3	3	n.d.
An01g11660@SP	ATCC_51773@SP	AO090001000348@SP	AFUA_6G11610@SP	AN0494@SP	5	5	CH	CH
An01g11670@SP	ATCC_205580@SP				2	2	n.d.
An01g11720	ATCC_171394@SP	AO090023000426@SA	AFUA_6G11510@SA@SP	AN0502@SA@SP	5	3	n.d.
An01g11860@SP	ATCC_130765	AO090003001517	AFUA_6G11450		4	1	n.d.
An01g11880@SP	ATCC_170303@SP				2	2	n.d.
An01g12150@SP	ATCC_51764@SP	AO090012000445@SP	AFUA_1G14170@SP	AN0756@SP	5	5	Pectin	Pectin	Pectin
An01g12240@SP	ATCC_46361@SP		AFUA_1G14230@SP	AN0736@SP	4	4	Hyp_SP		Hyp_SP
An01g12270@SP	ATCC_170567@SP				2	2	n.d.
An01g12440@SP	ATCC_51753@SP	AO090011000364@SP	AFUA_1G14430@SP	AN0778@SP	5	5	n.d.
An01g12450@SP	ATCC_55270@SP	AO090011000362@SP	AFUA_1G14450@SP	AN0779@SP	5	5	CH	CH	CH
An01g12550@SP	ATCC_205517@SP	AO090003000476@SP	AFUA_1G14560@SP	AN0787@SP	5	5	CH	CH	CH
An01g12620@SP	ATCC_205507@SP	AO090003000483	AFUA_1G14620@SP	AN0803@SP	5	4	n.d.
An01g12720@SP	ATCC_119312	AO090003000492@SP	AFUA_1G14690	AN0810@SP	5	3	n.d.
An01g12810	ATCC_205494@SP	AO090003000506@SP	AFUA_1G14780@SP	AN0819@SP	5	4	n.d.
An01g12910	ATCC_205492	AO090005001250	AFUA_1G14810	AN0822@SP	5	1	n.d.
An01g13220@SP	ATCC_51731@SP	AO090005001222@SP	AFUA_1G15050@SP	AN0847@SP	5	5	n.d.			5: KDEL
An01g13390@SP	ATCC_51725@SP	AO090005001206@SP	AFUA_1G15250@SP	AN0861@SP	5	5	n.d.
An01g13480	ATCC_205428@SP	AO090005001197@SP	AFUA_1G15180@SP	AN0867@SP	5	4	n.d.
An01g13530@SP	ATCC_205426@SP	AO090005001186@SP	AFUA_1G15130@SP	AN0871@SP	5	5	n.d.
An01g13590	ATCC_35485	AO090001000233@SP			3	1	n.d.
An01g13660@SP	ATCC_171880@SP	AO090005001177@SP		AN0878@SP	4	4	Oxidases
An01g14010@SP	ATCC_171385@SP	AO090166000081@SP	AFUA_1G15670@SP	AN0901@SP	5	5	n.d.
An01g14040@SP	ATCC_46275	AO090005001136	AFUA_1G15700	AN0904@SP	5	2	n.d.
An01g14290	ATCC_205376@SP	AO090005001112	AFUA_1G15880	AN0924@SA	5	1	n.d.
An01g14310@SP	ATCC_205375@SP	AO090005001111@SP	AFUA_1G15890@SP	AN0925@SP	5	5	n.d.
An01g14500@SA@SP					1	1	n.d.
An01g14520@SP	ATCC_35412@SP				2	2	Oxidases
An01g14600@SP	ATCC_171269@SP	AO090001000111@SP	AFUA_6G12210@SP		4	4	n.d.
An01g14620@SP	ATCC_170319@SP	AO090001000112		AN9169@SP	4	3	n.d.
An01g14650@SP	ATCC_172236@SP	AO090001000133@SP			3	3	n.d.
An01g14670@SP	ATCC_46255@SP			AN8327@SP	3	3	Pectin
An01g14720	ATCC_170624	AO090012000104	AFUA_3G02070	AN0486@SP	5	1	n.d.
An01g14730@SP	ATCC_205361@SP	AO090005000189			3	2	Hyp_SP	Hyp_SP	Hyp_SP
An01g14740@SP	ATCC_55227@SP	AO090012000544		AN7890	4	2	n.d.	Oxidases	Oxidases
An01g14770@SP	ATCC_35391				2	1	n.d.
An01g14800@SP	ATCC_35388				2	1	n.d.
An01g14810@SP					1	1	n.d.
An01g14820@SP	ATCC_172038			AN7322@SP	3	2	n.d.
An01g14940@SP	ATCC_35378@SP	AO090012000083@SP	AFUA_1G17590@SP	AN7691@SP	5	5	LipEst	LipEst	LipEst
An01g14960@SP	ATCC_51685@SP	AO090005000816@SP	AFUA_1G02780@SP	AN0300@SP	5	5	Hyp_SP	Hyp_SP
An01g14980@SP	ATCC_35374@SP	AO090003000412@SP	AFUA_2G00520@SP	AN9054@SP	5	5	n.d.
An01g15060@SA@SP	ATCC_171575		AFUA_5G08410		3	1	n.d.
An01g15140@SP	ATCC_141597				2	1	n.d.
An02g00070	ATCC_196930			AN11108@SP	3	1	n.d.
An02g00100@SP	ATCC_36596				2	1	n.d.
An02g00120@SP	ATCC_52107@SP		AFUA_7G00450@SP		3	3	n.d.
An02g00150	ATCC_132154@SP			AN8952	3	1	n.d.
An02g00180	ATCC_173247	AO090005000227	AFUA_7G06350	AN3781@SP	5	1	n.d.
An02g00190@SP	ATCC_36604@SP	AO090011000357@SP	AFUA_6G14410@SP		4	4	Hyp_SP	Hyp_SP
An02g00350@SP	ATCC_172914	AO090023000047@SP			3	2	n.d.
An02g00460@SP	ATCC_36620@SP	AO090701000847@SP	AFUA_7G00940@SP		4	4	Oxidases
An02g00470@SA	ATCC_36621@SA	AO090026000765@SA@SP	AFUA_7G00930@SA		4	1	n.d.
An02g00580	ATCC_133787	AO090701000434@SP			3	1	n.d.
An02g00590@SP	ATCC_206434@SP	AO090023000054@SP			3	3	n.d.
An02g00610@SP	ATCC_52111@SP	AO090023000053@SP	AFUA_2G14520@SP	AN2395@SP	5	5	n.d.	CH
An02g00670@SA	ATCC_173677			AN2389@SP	3	1	n.d.
An02g00730@SP	ATCC_174013	AO090023000058@SP		AN10346@SP	4	3	n.d.
An02g00740@SP	ATCC_36639@SP	AO090023000059@SP		AN2387@SP	4	4	Oxidases
An02g00850@SP	ATCC_206445@SP				2	2	n.d.	CH
An02g00990	ATCC_36655	AO090026000702	AFUA_1G11250@SP		4	1	n.d.
An02g01070@SP	ATCC_174136@SP		AFUA_5G14100		3	2	n.d.
An02g01160@SP	ATCC_175292@SP				2	2	n.d.
An02g01180@SA@SP	ATCC_135360@SA@SP	AO090103000232@SA			3	2	n.d.
An02g01400@SA	ATCC_134398	AO090023000165@SP	AFUA_2G14150@SA	AN6352@SP	5	2	n.d.
An02g01550@SP	ATCC_52126@SP	AO090026000357@SP	AFUA_2G12630@SP	AN6273@SP	5	5	Cell_Wall
An02g01560@SA	ATCC_46900@SP	AO090026000360@SA	AFUA_2G12640@SA	AN3387@SA	5	1	n.d.
An02g01870@SP	ATCC_52139@SP	AO090001000091@SP	AFUA_3G01430@SP	AN8959@SP	5	5	n.d.
An02g02260@SP	ATCC_122575	AO090026000316	AFUA_2G13390	AN6220	5	1	n.d.
An02g02270@SP	ATCC_55524@SP	AO090026000317@SP	AFUA_2G13400@SP	AN11244@SP	5	5	n.d.
An02g02300@SA@SP					1	1	n.d.
An02g02540@SP		AO090011000555	AFUA_2G10760@SP	AN5930@SP	4	3	Pectin
An02g02660@SP	ATCC_173507@SP	AO090010000622@SP	AFUA_3G00340@SP	AN0393@SP	5	5	n.d.
An02g02980@SP	ATCC_173825@SP	AO090026000548@SP	AFUA_2G11080@SP	AN5902@SP	5	5	n.d.
An02g03070@SP	ATCC_175310@SP	AO090009000173@SP	AFUA_6G12410@SP	AN3730@SP	5	5	n.d.
An02g03220@SP	ATCC_173511@SP	AO090026000527	AFUA_2G11220	AN5890	5	2	n.d.
An02g03240	ATCC_52177	AO090026000526@SA@SP	AFUA_2G11240@SA	AN5888@SP	5	2	n.d.
An02g03260@SP	ATCC_36809@SP	AO090026000523@SP	AFUA_2G11270@SP	AN5885@SP	5	5	n.d.
An02g03310@SP	ATCC_206645@SP	AO090026000516@SP	AFUA_2G11340	AN5879@SP	5	4	n.d.	Hyp_SP
An02g03580	ATCC_36830@SP	AO090026000491@SP	AFUA_2G11550@SP	AN5862@SP	5	4	n.d.
An02g04040@SP	ATCC_52198@SP	AO090026000448	AFUA_2G11970	AN6211	5	2	n.d.
An02g04060@SP	ATCC_36861@SP	AO090026000447@SP	AFUA_2G12000@SP	AN10790@SP	5	5	Hyp_SP
An02g04070@SP	ATCC_120659	AO090026000446	AFUA_2G12010	AN10784	5	1	n.d.
An02g04080	ATCC_127789	AO090026000445@SP	AFUA_2G12020@SA	AN10781	5	1	n.d.
An02g04110@SP	ATCC_175251@SP	AO090026000443		AN6215@SP	4	3	n.d.
An02g04120@SP	ATCC_52200@SP	AO090026000441@SP	AFUA_2G12050@SP	AN6216@SP	5	5	n.d.
An02g04250@SP	ATCC_206715@SP	AO090026000428@SP	AFUA_2G12180@SP	AN6307@SP	5	5	n.d.
An02g04690@SP	ATCC_46979@SP	AO090020000351@SP	AFUA_6G00310@SP		4	4	proteases	proteases
An02g04900@SP	ATCC_52219@SP	AO090023000161@SP	AFUA_8G01970@SP	AN4372@SP	5	5	Pectin	Pectin	Pectin
An02g05150	ATCC_174468@SP	AO090026000181@SP	AFUA_2G13910@SA@SP	AN9496@SP	5	4	n.d.
An02g05260	ATCC_206783	AO090026000188	AFUA_2G13850	AN2425@SP	5	1	n.d.
An02g05360@SP	ATCC_136839	AO090026000195@SP	AFUA_2G13800@SP	AN2423@SP	5	4	n.d.
An02g05600	ATCC_129451	AO090026000250	AFUA_2G13610	AN10699@SA@SP	5	1	n.d.
An02g05750	ATCC_123805@SA	AO090026000262@SP	AFUA_2G13510	AN6328	5	1	n.d.
An02g05790@SP	ATCC_127208				2	1	n.d.
An02g05890@SP	ATCC_120086@SP	AO090011000579@SP	AFUA_2G10590@SP	AN5970@SP	5	5	n.d.
An02g06020@SA	ATCC_122237@SP				2	1	n.d.
An02g06090@SP	ATCC_173811	AO090011000593	AFUA_8G05805@SP	AN8890@SP	5	3	n.d.
An02g06520	ATCC_37025@SP	AO090009000115	AFUA_8G01890	AN8962	5	1	n.d.
An02g06550@SP	ATCC_37029@SP	AO090003000630@SP	AFUA_3G10820@SP	AN4906@SP	5	5	n.d.
An02g06610@SA	ATCC_206907@SP	AO090003000652@SP	AFUA_3G10980@SP	AN4895@SP	5	4	n.d.
An02g06660@SP	ATCC_52274@SP		AFUA_3G10960@SP		3	3	n.d.
An02g06720@SP	ATCC_197415@SP	AO090003000638@SP	AFUA_3G10910@SP	AN4901@SP	5	5	n.d.	Hyp_SP
An02g07210@SP	ATCC_37080@SP	AO090003000693@SP	AFUA_3G11400@SP	AN2903@SP	5	5	proteases
An02g07360@SP	ATCC_47031@SP	AO090003000713	AFUA_3G11560	AN2890@SP	5	3	n.d.
An02g07430	ATCC_52305@SP	AO090003000721	AFUA_3G11640	AN2882	5	1	n.d.
An02g07440@SA@SP	ATCC_141709	AO090003000722	AFUA_3G11650	AN2881@SA@SP	5	2	n.d.
An02g07560@SA@SP	ATCC_37106@SA@SP				2	2	n.d.
An02g07740@SA@SP	ATCC_135539	AO090138000094@SA			3	1	n.d.
An02g07800	ATCC_173139	AO090003000768	AFUA_3G12060	AN5019@SP	5	1	n.d.
An02g07850@SP	ATCC_175357@SP	AO090003000763@SA@SP	AFUA_3G12010		4	3	n.d.
An02g07870@SA@SP	ATCC_37132@SA@SP	AO090003000761@SA@SP	AFUA_3G11980	AN2851@SA@SP	5	4	n.d.
An02g07970@SA@SP	ATCC_37142@SA@SP		AFUA_3G03310		3	2	n.d.
An02g07980@SP	ATCC_175016@SP	AO090005000554@SP	AFUA_3G03300@SP	AN2696@SP	5	5	n.d.
An02g08040	ATCC_174757		AFUA_3G12340@SP	AN3086@SP	4	2	n.d.
An02g08130@SP	ATCC_37157@SP		AFUA_3G12260@SP		3	3	n.d.
An02g08230@SP	ATCC_197549@SP	AO090003000782@SP	AFUA_3G12170	AN5050@SP	5	4	n.d.
An02g08330@SP	ATCC_173704@SP				2	2	n.d.
An02g08340	ATCC_124601	AO090011000243	AFUA_8G01450@SP		4	1	n.d.
An02g08400	ATCC_37178	AO090005000723@SP	AFUA_3G12460		4	1	n.d.
An02g08510	ATCC_37188	AO090005000714	AFUA_3G12550	AN3102@SP	5	1	n.d.
An02g08560@SP	ATCC_37193@SP	AO090012000793@SP			3	3	n.d.
An02g08690@SP	ATCC_122389@SP	AO090012000851@SA@SP		AN3115@SP	4	4	n.d.
An02g08750@SP	ATCC_175089@SP	AO090012000845@SP	AFUA_3G12770@SP	AN3119@SP	5	5	n.d.
An02g08980	ATCC_47077@SP				2	1	n.d.
An02g09010@SP	ATCC_52355@SP		AFUA_3G13110@SP		3	3	n.d.
An02g09050@SP	ATCC_207134@SP	AO090012000813@SP	AFUA_3G13200@SP		4	4	n.d.
An02g09090@SP	ATCC_55604@SA	AO090012000809@SP	AFUA_3G13240@SA	AN3184@SA@SP	5	3	Hyp_SP	Hyp_SP	Hyp_SP
An02g09270@SP	ATCC_173720@SP	AO090113000054@SP			3	3	n.d.
An02g09420@SA@SP	ATCC_174334@SA@SP	AO090102000381@SP			3	3	n.d.
An02g09500@SA@SP		AO090012000774@SA@SP	AFUA_3G13810@SP	AN10357@SA@SP	4	4	n.d.
An02g09530@SA	ATCC_125883@SA@SP		AFUA_8G06100@SA@SP		3	2	n.d.
An02g09690@SP	ATCC_173684@SP	AO090012000766@SP	AFUA_3G13880@SP	AN5321@SP	5	5	n.d.	LipEst
An02g09810@SP	ATCC_138792	AO090102000470	AFUA_5G02780	AN8130	5	1	n.d.
An02g09940@SA@SP	ATCC_207206@SA@SP	AO090102000391@SA@SP	AFUA_5G02740@SP	AN8119@SA@SP	5	5	n.d.
An02g10100@SA@SP	ATCC_174284@SA@SP	AO090102000378	AFUA_5G02600@SA@SP	AN8003@SP	5	4	n.d.
An02g10170@SP	ATCC_173071				2	1	n.d.
An02g10330@SP	ATCC_173598@SP	AO090102000359@SP	AFUA_5G02460@SP		4	4	n.d.
An02g10340@SP	ATCC_174810@SP	AO090102000336	AFUA_8G07270@SP	AN3009@SP	5	4	n.d.
An02g10480	ATCC_52389	AO090102000344@SP	AFUA_5G02300		4	1	n.d.
An02g10550@SP	ATCC_197735@SP	AO090138000055@SP	AFUA_6G00770	AN8007@SP	5	4	Pectin		Pectin
An02g10560@SP	ATCC_37330@SP	AO090010000141			3	2	n.d.
An02g10680		AO090138000121@SP	AFUA_1G01770	AN2393	4	1	n.d.
An02g10700@SP					1	1	n.d.
An02g10840@SP	ATCC_37347@SP	AO090012000385@SP			3	3	n.d.
An02g10940@SP	ATCC_175052@SP			AN10704@SP	3	3	n.d.
An02g11050@SP	ATCC_173187@SP				2	2	n.d.
An02g11150@SP	ATCC_207264@SP	AO090003001305@SP	AFUA_5G02130	AN7624@SP	5	4	CH	CH	CH
An02g11180@SP	ATCC_197768		AFUA_5G02100		3	1	Hyp_SP	Hyp_SP
An02g11260@SP	ATCC_174625	AO090012000440	AFUA_5G06720	AN2958@SP	5	2	n.d.
An02g11330@SA	ATCC_47124@SA		AFUA_3G07900@SA@SP	AN2952@SP	4	2	n.d.
An02g11360@SA	ATCC_207278@SA	AO090005001486@SA	AFUA_3G07890@SA@SP	AN2953@SA@SP	5	2	n.d.
An02g11390	ATCC_197780	AO090005001484	AFUA_3G07870	AN2954@SP	5	1	Hyp_SP	Hyp_SP	Hyp_SP
An02g11550	ATCC_37396	AO090005001473	AFUA_3G08060@SP		4	1	n.d.
An02g11560@SP	ATCC_37397@SP	AO090005001472	AFUA_3G08070@SP		4	3	n.d.
An02g11620@SP	ATCC_197796@SP	AO090005001467@SP	AFUA_3G08110@SP	AN2928@SP	5	5	Hyp_SP
An02g11990		AO090005001440@SP	AFUA_3G08350		3	1	n.d.
An02g12050@SA@SP	ATCC_128194		AFUA_3G08410		3	1	n.d.
An02g12160@SP	ATCC_197851	AO090005001426	AFUA_3G08480@SP	AN2982@SP	5	3	n.d.
An02g12350@SP	ATCC_52433@SP	AO090005001410		AN2994@SP	4	3	n.d.
An02g12450@SP	ATCC_172944@SP	AO090005001400@SP	AFUA_3G08680@SP		4	4	Pectin	Pectin
An02g12505@SP	ATCC_174365@SP	AO090020000404@SP	AFUA_3G07650@SP	AN4860@SP	5	5	Pectin	Pectin
An02g12680	ATCC_126670		AFUA_2G00350@SP		3	1	n.d.
An02g12840	ATCC_37483	AO090020000419@SP	AFUA_3G07750		4	1	n.d.
An02g12900@SP		AO090020000130@SA			2	1	n.d.
An02g12930@SP	ATCC_175546@SP	AO090001000031@SA@SP			3	3	n.d.
An02g13150@SP	ATCC_52449@SP		AFUA_3G07530@SP	AN4853@SP	4	4	n.d.
An02g13180	ATCC_119884	AO090020000144	AFUA_3G07520@SP	AN4852	5	1	CH	CH
An02g13220@SP	ATCC_207418				2	1	LipEst	LipEst
An02g13250@SP	ATCC_207424@SP	AO090010000705	AFUA_6G08480	AN0830	5	2	n.d.
An02g13300@SP	ATCC_173481@SP	AO090010000028@SP	AFUA_2G17920@SP	AN8550@SP	5	5	Hyp_SP
An02g13340@SP	ATCC_132003				2	1	n.d.
An02g13400@SP	ATCC_173674@SP	AO090020000191@SP	AFUA_3G07310	AN2348	5	3	n.d.
An02g13440@SP	ATCC_47166@SP	AO090020000199	AFUA_3G07260@SP	AN4833@SP	5	4	n.d.
An02g13470@SA@SP	ATCC_37537@SA@SP				2	2	n.d.
An02g13520@SA@SP	ATCC_55640@SA@SP	AO090020000203@SP	AFUA_3G07220@SA	AN4824@SA	5	3	n.d.
An02g13530@SP	ATCC_173767@SP		AFUA_3G07210@SP	AN4823@SP	4	4	n.d.
An02g13580	ATCC_37548	AO090020000207@SP	AFUA_3G07160@SP	AN11233@SP	5	3	n.d.	CH	CH
An02g13630@SP	ATCC_37552@SP				2	2	n.d.
An02g13640@SP			AFUA_6G00670	AN4815	3	1	n.d.
An02g13650@SP	ATCC_128147			AN6672@SP	3	2	Hyp_SP
An02g13670@SP	ATCC_207435@SP	AO090020000279@SP	AFUA_3G07080@SP	AN4814@SP	5	5	n.d.
An02g13700	ATCC_37555	AO090001000372@SP			3	1	n.d.
An02g13710@SP	ATCC_37556@SP				2	2	n.d.
An02g13740@SP	ATCC_52459@SP	AO090020000288@SP	AFUA_3G07040@SP	AN4810@SP	5	5	n.d.
An02g13750@SP	ATCC_52460@SP	AO090020000289@SP	AFUA_3G07030@SP	AN4809@SP	5	5	Hyp_SP	Hyp_SP
An02g13770@SP	ATCC_174677@SP				2	2	n.d.
An02g13980@SA@SP	ATCC_174884@SA@SP			AN8309@SP	3	3	n.d.
An02g14210@SP	ATCC_55649@SP	AO090001000694	AFUA_2G05750@SP	AN7488@SP	5	4	n.d.			5: KDEL
An02g14280	ATCC_52480	AO090001000716@SP	AFUA_2G05980@SP	AN7454@SA@SP	5	3	n.d.
An02g14290@SP	ATCC_207490@SP	AO090701000324	AFUA_5G13710@SP	AN7407@SP	5	4	LipEst
An02g14330	ATCC_138217	AO090001000713		AN7456@SP	4	1	n.d.
An02g14350@SP	ATCC_141681@SA		AFUA_2G05940	AN7457@SP	4	2	n.d.
An02g14500@SP	ATCC_127561				2	1	n.d.
An02g14560@SP	ATCC_52489@SP	AO090001000698@SP	AFUA_2G05790@SP	AN7472@SP	5	5	n.d.
An02g14710@SP	ATCC_55656@SP	AO090001000726@SP	AFUA_2G06100@SP	AN7443@SP	5	5	n.d.
An02g14800@SP	ATCC_51610@SP	AO090001000733@SP	AFUA_2G06150@SP	AN7436@SP	5	5	n.d.			5: HDEL
An02g14930@SP	ATCC_198037@SP	AO090001000747@SP	AFUA_2G06280@SP	AN7426@SP	5	5	n.d.
An02g14940	ATCC_207543@SP	AO090001000748	AFUA_2G06300	AN7425@SP	5	2	n.d.
An03g00160	ATCC_45823	AO090003000361@SP			3	1	n.d.
An03g00180@SP	ATCC_194090@SP				2	2	n.d.
An03g00190@SP	ATCC_45821@SP	AO090010000504@SP			3	3	n.d.
An03g00250@SP	ATCC_45817				2	1	n.d.
An03g00280@SP	ATCC_45815@SP		AFUA_3G01070@SP	AN1318@SP	4	4	n.d.
An03g00310@SP	ATCC_51389@SP			AN3397@SP	3	3	n.d.
An03g00350	ATCC_124790@SP		AFUA_7G06950	AN10883	4	1	n.d.
An03g00420@SA	ATCC_194546@SA	AO090701000532@SA@SP		AN8727@SA@SP	4	2	n.d.
An03g00460@SP	ATCC_45804@SP	AO090023000680	AFUA_3G00840@SP	AN10930@SP	5	4	Oxidases	Oxidases	Oxidases
An03g00500@SP	ATCC_45801@SP		AFUA_8G07120@SP		3	3	CH	CH
An03g00740@SP	ATCC_45788@SP		AFUA_3G00700@SP		3	3	n.d.
An03g00770@SP	ATCC_214715@SP	AO090009000146@SP	AFUA_3G00710@SP	AN8461@SP	5	5	Hyp_SP
An03g00850@SP	ATCC_194522@SP	AO090113000171@SP			3	3	n.d.
An03g00880	ATCC_194269	AO090009000600	AFUA_3G13550@SP		4	1	n.d.
An03g00940@SP	ATCC_57436@SP	AO090103000423@SP	AFUA_4G09480@SP	AN1818@SP	5	5	CH	CH	CH
An03g00960@SP	ATCC_55136@SP	AO090701000885@SP	AFUA_2G00920	AN2632	5	3	CH	CH	CH
An03g01000@SA	ATCC_194124	AO090102000018	AFUA_5G00840	AN7395@SA@SP	5	1	n.d.
An03g01010@SP	ATCC_55133@SP				2	2	proteases	proteases
An03g01030@SP	ATCC_45769@SP				2	2	n.d.
An03g01050@SP	ATCC_194447@SP	AO090012000046@SP	AFUA_5G14560@SP	AN9166@SP	5	5	CH	CH
An03g01060@SP	ATCC_45767@SP	AO090038000117@SP			3	3	Hyp_SP	Hyp_SP
An03g01090@SP	ATCC_55132@SP	AO090010000615	AFUA_8G02040@SP	AN2626@SA@SP	5	4	n.d.
An03g01140@SP	ATCC_214686@SP	AO090010000631@SP			3	3	n.d.
An03g01290@SP	ATCC_121007@SP		AFUA_3G09210@SP	AN9156@SP	4	4	n.d.
An03g01300	ATCC_141670@SP	AO090113000175@SP			3	2	n.d.
An03g01370@SP	ATCC_205095		AFUA_2G00830		3	1	n.d.
An03g01390@SP	ATCC_194179@SP				2	2	n.d.
An03g01430@SA@SP	ATCC_194332@SA@SP	AO090113000008@SA@SP		AN4642@SA@SP	4	4	n.d.
An03g01620@SA@SP	ATCC_194438@SA@SP	AO090010000063@SP	AFUA_8G00890	AN9173@SA@SP	5	4	n.d.
An03g01660@SP	ATCC_214665@SP	AO090012000110@SP	AFUA_2G00220@SP	AN3918@SP	5	5	proteases	proteases	proteases
An03g01670@SP	ATCC_194603@SP	AO090701000707		AN9317	4	2	n.d.
An03g01700@SP	ATCC_45728@SP				2	2	n.d.
An03g01750@SA@SP	ATCC_214662@SA@SP	AO090026000037		AN9295	4	2	n.d.
An03g01770@SP	ATCC_214657@SP		AFUA_7G00370@SP		3	3	n.d.
An03g02080@SA@SP	ATCC_194461@SA@SP	AO090102000139@SP	AFUA_7G06410	AN10274@SP	5	4	n.d.
An03g02090	ATCC_45703@SP	AO090010000739		AN8588	4	1	n.d.
An03g02130	ATCC_194221		AFUA_1G12410@SA	AN2653@SP	4	1	n.d.
An03g02360@SP	ATCC_45685@SP				2	2	n.d.
An03g02400@SP	ATCC_45683@SP	AO090701000610@SP		AN8006@SP	4	4	n.d.
An03g02490	ATCC_194526@SP	AO090010000089	AFUA_1G11530	AN9425	5	1	n.d.	Hyp_SP
An03g02525@SP					1	1	n.d.
An03g02630@SP	ATCC_45667@SP				2	2	n.d.
An03g02660	ATCC_51355@SP	AO090001000336@SP	AFUA_1G12080@SP		4	3	n.d.
An03g02770@SA@SP	ATCC_214636@SA@SP	AO090009000300@SA@SP	AFUA_4G12720@SA@SP	AN10446@SA@SP	5	5	n.d.
An03g02800@SA	ATCC_205058@SA	AO090009000298@SA@SP	AFUA_4G12700@SA@SP		4	2	n.d.
An03g02820	ATCC_194112		AFUA_2G10900@SP	AN5919@SP	4	2	n.d.
An03g02830	ATCC_194479		AFUA_1G16930	AN7989@SP	4	1	n.d.
An03g02880	ATCC_129862@SA@SP	AO090020000174@SP	AFUA_8G00650@SA@SP	AN10601@SA@SP	5	4	n.d.
An03g02960@SP	ATCC_121359@SP				2	2	n.d.
An03g03030@SP	ATCC_36453@SP	AO090003000626		AN1071@SP	4	3	n.d.
An03g03300@SP	ATCC_57126@SP	AO090003000028@SP	AFUA_6G06560	AN10715	5	3	Hyp_SP	Hyp_SP
An03g03370@SP					1	1	n.d.
An03g03480@SP	ATCC_121911@SP	AO090010000065	AFUA_8G00920@SP		4	3	n.d.
An03g03570@SP	ATCC_54682@SA	AO090023000078@SP	AFUA_2G14370	AN2406	5	2	n.d.
An03g03620@SA	ATCC_191742@SA@SP	AO090103000166	AFUA_3G03430@SA	AN6237	5	1	n.d.
An03g03640@SP	ATCC_203868	AO090023000140	AFUA_7G00350	AN8346	5	1	n.d.
An03g03750@SP	ATCC_44408@SP				2	2	n.d.
An03g03840	ATCC_191145	AO090701000692	AFUA_5G07840	AN7747@SP	5	1	n.d.
An03g03890@SA@SP	ATCC_44420@SA@SP	AO090701000699@SA	AFUA_5G07880@SP		4	3	n.d.
An03g03930@SP	ATCC_126978@SA		AFUA_5G07900@SA		3	1	n.d.
An03g04190@SP	ATCC_213462@SP	AO090701000717@SP			3	3	CH	CH
An03g04310@SP	ATCC_191368@SP	AO090701000727@SP	AFUA_5G08100@SP	AN7724@SP	5	5	n.d.
An03g04410@SA	ATCC_213492@SA@SP	AO090701000739@SA	AFUA_5G08210@SA	AN7715@SA	5	1	n.d.
An03g04690@SP	ATCC_191589@SP	AO090701000763@SA@SP	AFUA_5G08420@SA	AN7698@SP	5	4	n.d.
An03g04840@SP	ATCC_50710@SP	AO090701000787@SP	AFUA_2G01610@SP	AN7690@SP	5	5	n.d.
An03g04860@SP	ATCC_203979@SP	AO090701000790@SP	AFUA_2G01590@SP	AN7683@SP	5	5	n.d.
An03g05000@SP	ATCC_133888@SP	AO090701000813@SP	AFUA_2G01460	AN7673@SP	5	4	n.d.
An03g05010@SP	ATCC_213553@SP	AO090701000814@SP	AFUA_2G01450@SP	AN7672@SP	5	5	n.d.
An03g05070@SP	ATCC_213559@SP	AO090701000422@SP		AN7669@SP	4	4	n.d.
An03g05200@SP	ATCC_54734@SP				2	2	proteases	proteases	proteases
An03g05210	ATCC_44512	AO090026000299	AFUA_6G14340	AN10388@SP	5	1	n.d.
An03g05260@SP	ATCC_125584	AO090113000063@SP	AFUA_3G14980	AN11051@SA	5	2	n.d.	CH
An03g05290@SP	ATCC_191172	AO090009000117@SP	AFUA_3G00270@SP		4	3	CH	CH	CH
An03g05300@SP	ATCC_44518@SP				2	2	n.d.
An03g05360	ATCC_191223	AO090009000015@SA@SP	AFUA_2G00180		4	1	n.d.
An03g05380@SP		AO090038000175@SP			2	2	n.d.
An03g05460@SA	ATCC_44529@SP			AN7818@SP	3	2	n.d.
An03g05530@SP	ATCC_191511@SP				2	2	CH	CH
An03g05560@SP	ATCC_213572@SP		AFUA_8G00900@SP		3	3	n.d.
An03g05620	ATCC_191756@SP	AO090102000287		AN2942	4	1	n.d.
An03g05810@SA	ATCC_135597@SA	AO090010000624@SA		AN6946@SA@SP	4	1	n.d.
An03g05930@SP	ATCC_44563@SP	AO090011000174@SP	AFUA_8G01910		4	3	Acid_Pho
An03g05960@SP	ATCC_191374@SP	AO090023000882			3	2	n.d.
An03g06090	ATCC_50755@SA@SP	AO090010000647@SA@SP			3	2	n.d.
An03g06220	ATCC_50757@SP		AFUA_8G02130@SP	AN11152@SP	4	3	n.d.
An03g06270@SP	ATCC_213590@SP				2	2	Oxidases	Oxidases
An03g06300@SP	ATCC_191411			AN2394@SP	3	2	n.d.
An03g06310@SP	ATCC_44585@SP	AO090012000749@SP			3	3	Pectin
An03g06450@SP	ATCC_137560	AO090009000027@SP			3	2	n.d.
An03g06460@SP	ATCC_191094@SP	AO090010000670@SP		AN8905@SP	4	4	n.d.
An03g06540@SP	ATCC_44607@SP	AO090010000744@SP	AFUA_8G02520@SP		4	4	Hyp_SP
An03g06550@SP	ATCC_213597@SP	AO090010000746@SP	AFUA_2G00690@SP	AN7402@SP	5	5	CH	CH	CH
An03g06560@SP		AO090010000745	AFUA_8G02530@SP		3	2	n.d.
An03g06630@SP	ATCC_191506@SP				2	2	LipEst
An03g06650@SP	ATCC_141096				2	1	n.d.
An03g06710	ATCC_191597	AO090010000750	AFUA_8G02600	AN8896@SP	5	1	n.d.
An03g06720	ATCC_50776@SP	AO090010000751@SP	AFUA_8G02610	AN11142	5	2	n.d.
An03g06740@SP	ATCC_191158@SP	AO090010000753@SP	AFUA_8G02630@SP	AN8891@SP	5	5	Pectin
An03g06790@SP	ATCC_135953	AO090010000759			3	1	n.d.
An03g06880@SP	ATCC_54756@SP	AO090010000769@SP	AFUA_8G02780@SP	AN8880@SP	5	5	n.d.
An03g06940@SP	ATCC_44648@SA	AO090010000775@SA	AFUA_8G02830	AN8875	5	1	n.d.
An04g00520	ATCC_144231	AO090023000968@SP	AFUA_4G06220@SP	AN10547@SP	5	3	n.d.
An04g00630	ATCC_124587@SP	AO090023000961@SP	AFUA_4G06300@SA	AN4333	5	2	n.d.
An04g00670@SP	ATCC_50624@SP	AO090023000956@SP	AFUA_4G06340@SP	AN4342@SP	5	5	n.d.
An04g00950@SA@SP					1	1	n.d.
An04g00960@SA@SP	ATCC_50608@SA@SP	AO090023000920@SA@SP	AFUA_4G06630@SA@SP	AN4378@SA@SP	5	5	n.d.
An04g01230@SP	ATCC_190790	AO090023000905@SP	AFUA_4G06820@SP	AN4390@SP	5	4	Cell_Wall	Cell_Wall
An04g01440@SP	ATCC_213261@SP	AO090023000872@SP	AFUA_4G07040@SP	AN4422@SP	5	5	proteases
An04g01520	ATCC_44249@SP	AO090023000865@SA@SP	AFUA_4G07100@SA	AN4417@SA@SP	5	3	n.d.
An04g01690@SP	ATCC_54615@SP				2	2	n.d.
An04g01780@SP	ATCC_203665@SP	AO090023000834@SP	AFUA_4G07390@SP	AN4446@SP	5	5	n.d.
An04g02020@SP	ATCC_213198@SP	AO090023000811	AFUA_4G07650@SP	AN4467@SP	5	4	n.d.			5: HEEL
An04g02190	ATCC_213169	AO090023000793	AFUA_4G07780	AN3869@SP	5	1	n.d.
An04g02360	ATCC_134717@SP			AN5036@SP	3	2	n.d.
An04g02540@SA	ATCC_213129@SA@SP	AO090023000759	AFUA_4G08100	AN3833@SA@SP	5	2	n.d.
An04g02650@SP	ATCC_191072@SP	AO090023000750@SP	AFUA_4G08200@SP	AN3826@SP	5	5	n.d.
An04g02780@SP	ATCC_190471@SP	AO090010000573@SP			3	3	n.d.
An04g02880@SP	ATCC_44128@SP	AO090023000732@SP	AFUA_4G08280@SP	AN1706@SP	5	5	n.d.
An04g02930@SA@SP	ATCC_44123@SA				2	1	n.d.
An04g02970	ATCC_54568			AN9242@SP	3	1	n.d.
An04g03010@SP	ATCC_44115@SP	AO090038000231@SP			3	3	n.d.
An04g03170@SP	ATCC_131747	AO090120000075	AFUA_8G06970	AN9183@SP	5	2	CH
An04g03180@SP	ATCC_124388@SP		AFUA_4G08370@SP	AN1719@SP	4	4	n.d.
An04g03460@SP	ATCC_57027@SP	AO090023000692@SP	AFUA_4G08630@SP	AN1685@SP	5	5	n.d.
An04g03495@SP	ATCC_191021@SP	AO090023000690@SP	AFUA_4G08660@SP	AN1683@SP	5	5	n.d.
An04g03590@SP	ATCC_190578	AO090023000685@SP	AFUA_4G08720@SP	AN1675@SP	5	4	LipEst
An04g03690@SA	ATCC_190859@SA	AO090023000664@SP	AFUA_4G08800@SP		4	2	n.d.
An04g03830@SP	ATCC_124618@SP	AO090023000637@SP	AFUA_4G08960@SP	AN1670@SP	5	5	Hyp_SP
An04g03880@SP	ATCC_50452@SA@SP	AO090023000634@SA@SP	AFUA_4G08980@SA@SP	AN1633@SA@SP	5	5	n.d.
An04g04430@SP	ATCC_191085@SP		AFUA_7G06720@SP		3	3	n.d.
An04g04440@SP	ATCC_190290@SP				2	2	Oxidases
An04g04460@SP	ATCC_190306@SP		AFUA_6G00270@SP		3	3	n.d.
An04g04530@SP	ATCC_190824@SP	AO090020000697@SP	AFUA_8G00930@SP		4	4	n.d.
An04g04630@SP	ATCC_190360@SP	AO090011000122@SA			3	2	n.d.
An04g04800@SP	ATCC_190191@SP		AFUA_4G11680@SA		3	2	n.d.
An04g04990@SP	ATCC_204833@SP	AO090003001069@SP	AFUA_4G11510	AN5586@SP	5	4	n.d.
An04g05120@SP	ATCC_119865@SA@SP	AO090003001076@SA@SP	AFUA_4G11470@SA@SP	AN5590@SA@SP	5	5	n.d.
An04g05430@SA@SP	ATCC_51205@SA@SP	AO090003001098@SP	AFUA_4G11230@SP	AN5612@SA@SP	5	5	n.d.
An04g05530@SP	ATCC_204783@SP	AO090003001107	AFUA_4G11150	AN5619	5	2	n.d.
An04g05710@SP	ATCC_127967		AFUA_4G10960		3	1	n.d.
An04g05750	ATCC_128453@SP			AN11487@SA@SP	3	2	n.d.
An04g05840@SP	ATCC_51185@SP	AO090003001131@SP	AFUA_4G10810@SP	AN1963@SA@SP	5	5	n.d.
An04g05930	ATCC_45365	AO090003001139	AFUA_4G10760	AN1968@SP	5	1	n.d.
An04g06110@SP	ATCC_193527@SP		AFUA_4G10560@SP		3	3	n.d.
An04g06300@SP	ATCC_193387	AO090003001167@SP	AFUA_4G10450		4	2	n.d.
An04g06310@SP	ATCC_132036@SP	AO090003001168@SP	AFUA_4G10440@SP	AN10255@SP	5	5	n.d.
An04g06330				AN8954@SP	2	1	n.d.
An04g06350@SP		AO090023000096	AFUA_2G17850@SP		3	2	n.d.
An04g06650@SP	ATCC_193196@SP	AO090003001195	AFUA_4G10270		4	2	n.d.
An04g06730@SP	ATCC_193151@SP	AO090003000707@SA@SP			3	3	n.d.
An04g06900@SA	ATCC_57332@SA@SP	AO090003001207	AFUA_4G10170@SA	AN2015@SA	5	1	n.d.
An04g06920@SP	ATCC_214233@SP	AO090003001209@SP	AFUA_4G10150@SP	AN2017@SP	5	5	CH	CH	CH
An04g06930@SP	ATCC_45304			AN2018@SP	3	2	CH
An04g06990@SP	ATCC_51134@SP	AO090003001225@SA@SP	AFUA_4G10070@SP	AN2045@SA@SP	5	5	n.d.
An04g07000	ATCC_135687	AO090003001226	AFUA_4G10060	AN2046@SP	5	1	n.d.
An04g07060@SP	ATCC_193209@SP	AO090003001232	AFUA_4G10000	AN2052	5	2	n.d.
An04g07110@SP	ATCC_45285@SP				2	2	n.d.
An04g07120@SP	ATCC_51125		AFUA_4G09920	AN1853@SP	4	2	n.d.
An04g07160@SP	ATCC_54964@SP	AO090003001244	AFUA_4G09890	AN1855@SP	5	3	Cell_Wall	Cell_Wall
An04g07370	ATCC_45265	AO090005000358@SP			3	1	n.d.
An04g07440		AO090003001273@SA@SP	AFUA_4G09660@SA	AN1845@SA@SP	4	2	n.d.
An04g07760	ATCC_131536@SA	AO090103000244@SA	AFUA_4G01350@SA	AN7795@SA@SP	5	1	n.d.
An04g07800@SP	ATCC_195339@SA		AFUA_2G04540@SA	AN7868@SP	4	2	n.d.
An04g08030	ATCC_194627@SP	AO090003001289@SP	AFUA_3G02890	AN1830@SP	5	3	n.d.
An04g08220@SP	ATCC_137087@SP				2	2	n.d.
An04g08380@SP					1	1	n.d.
An04g08410@SA@SP	ATCC_51444@SA@SP	AO090010000730@SA@SP			3	3	n.d.
An04g08430@SP				AN1817@SP	2	2	n.d.
An04g08440	ATCC_214803@SP		AFUA_4G09470@SA	AN0606	4	1	n.d.
An04g08500@SP	ATCC_194815@SP				2	2	n.d.
An04g08510@SP	ATCC_194740@SP				2	2	Hyp_SP
An04g08550@SP	ATCC_194765@SP			AN7891@SP	3	3	n.d.
An04g08730@SP	ATCC_214786@SP	AO090102000152@SP	AFUA_2G16720@SP	AN7307@SP	5	5	Hyp_SP	Hyp_SP
An04g08830@SP	ATCC_194715@SP	AO090102000145@SP	AFUA_2G16800@SP	AN7302@SP	5	5	n.d.
An04g09050@SA@SP	ATCC_136282@SP		AFUA_2G16940	AN7286@SA@SP	4	3	n.d.
An04g09360@SP	ATCC_51400@SP	AO090102000092@SP	AFUA_2G17250@SP	AN2834@SP	5	5	CH
An04g09490	ATCC_214848@SP	AO090026000300	AFUA_3G14665@SP		4	2	n.d.
An04g09570	ATCC_55198	AO090102000049		AN7796@SP	4	1	n.d.
An04g09650@SP	ATCC_134687	AO090102000035@SP	AFUA_2G00680@SP	AN6472@SP	5	4	n.d.
An04g09690@SP	ATCC_214857@SP	AO090102000010@SP	AFUA_8G06880@SP	AN3390@SP	5	5	Pectin
An04g09700@SP	ATCC_46065@SP	AO090102000011@SP	AFUA_8G06890@SP	AN3389@SP	5	5	Pectin	Pectin
An04g09710@SP					1	1	n.d.
An04g09820@SP	ATCC_46075@SP	AO090138000040@SA@SP	AFUA_8G06440	AN8657	5	3	n.d.
An04g09870@SP	ATCC_51512@SP	AO090113000177@SA@SP	AFUA_6G01810@SP	AN4117@SP	5	5	n.d.
An04g09890@SP		AO090010000106@SP	AFUA_1G15440@SP		3	3	n.d.
An04g09940@SP	ATCC_46084@SP				2	2	n.d.
An04g10010@SP		AO090012000692@SA@SP			2	2	n.d.
An04g10040@SP		AO090010000379@SP	AFUA_3G03180		3	2	n.d.
An04g10140@SP	ATCC_55208@SP			AN3520@SP	3	3	n.d.
An04g10400@SP					1	1	n.d.
An05g00130@SP	ATCC_126717	AO090011000934	AFUA_2G07590@SP		4	2	n.d.
An05g00420@SP		AO090011000914@SP	AFUA_2G07820	AN10746	4	2	n.d.
An05g00500@SA@SP	ATCC_49745@SA@SP	AO090011000909@SA@SP	AFUA_2G07920@SA@SP	AN5837@SA@SP	5	5	n.d.
An05g00510	ATCC_49744	AO090011000910	AFUA_2G07940	AN5838@SA@SP	5	1	n.d.
An05g00730@SP	ATCC_132806@SP	AO090011000889@SP	AFUA_2G08120@SP	AN5864@SP	5	5	n.d.
An05g00880@SP	ATCC_49729@SP	AO090011000874@SP	AFUA_2G08300@SP	AN6170@SP	5	5	n.d.			5: KDEL
An05g01000@SP	ATCC_43880@SP				2	2	n.d.
An05g01010@SP	ATCC_120992				2	1	n.d.
An05g01030		AO090011000069@SA@SP			2	1	n.d.
An05g01120@SP	ATCC_140304@SP				2	2	n.d.
An05g01320@SP	ATCC_50378@SP	AO090010000122@SP	AFUA_7G01070	AN3358@SP	5	4	n.d.	CH
An05g01490@SP	ATCC_189666@SP	AO090009000214		AN11154	4	2	n.d.
An05g01610@SA@SP	ATCC_190154@SA@SP	AO090011000681@SP			3	3	n.d.
An05g01620	ATCC_189575@SP			AN1806	3	1	n.d.
An05g01640@SP	ATCC_43900@SP	AO090010000522@SP	AFUA_2G17930@SP		4	4	n.d.
An05g01750	ATCC_189528@SP	AO090003001503@SA@SP	AFUA_6G14040@SA		4	2	n.d.
An05g01770@SP	ATCC_212954@SP	AO090003001501@SA@SP	AFUA_6G14020@SP		4	4	n.d.
An05g01800@SP	ATCC_43911@SP	AO090103000493@SP	AFUA_5G14420@SP		4	4	n.d.
An05g01810	ATCC_189430	AO090038000173	AFUA_2G17430@SP	AN4120@SP	5	2	n.d.
An05g01850@SA	ATCC_132832@SP		AFUA_2G12710		3	1	n.d.
An05g01860@SP	ATCC_203401	AO090011000310@SP	AFUA_7G06800	AN8653@SP	5	3	Hyp_SP
An05g01870@SP	ATCC_43917@SP		AFUA_5G14610@SP		3	3	n.d.
An05g01880@SP					1	1	n.d.
An05g02010@SA@SP	ATCC_189342@SP				2	2	n.d.
An05g02100@SP		AO090023000944@SP	AFUA_4G10130@SP		3	3	n.d.
An05g02170@SP	ATCC_189776@SP				2	2	n.d.
An05g02250@SP	ATCC_127335@SP	AO090001000070@SP	AFUA_8G07090@SP	AN3258@SP	5	5	n.d.
An05g02270	ATCC_190025	AO090102000091	AFUA_2G17270	AN7240@SP	5	1	n.d.
An05g02280@SP	ATCC_135939	AO090026000198@SP	AFUA_8G01810	AN7403	5	2	n.d.
An05g02300@SP	ATCC_125408@SA@SP	AO090010000613@SA@SP	AFUA_8G02060@SA		4	3	n.d.
An05g02310@SP	ATCC_189424@SP	AO090010000612	AFUA_8G02070@SP		4	3	n.d.
An05g02320@SP					1	1	n.d.
An05g02340@SP	ATCC_189367@SP				2	2	n.d.
An05g02380@SP	ATCC_190068@SP			AN6445@SP	3	3	n.d.
An05g02390@SP	ATCC_43953@SP	AO090020000212@SP			3	3	Oxidases
An05g02420@SA@SP	ATCC_189852@SP				2	2	n.d.
An05g02440@SP	ATCC_43957@SP				2	2	n.d.
An05g02480@SP	ATCC_189339@SP				2	2	n.d.
An05g02540@SP					1	1	n.d.
An06g00160@SP	ATCC_37735@SP	AO090138000042@SP		AN1813@SP	4	4	Cell_Wall	Cell_Wall
An06g00170@SP	ATCC_37736@SP	AO090005000217@SP	AFUA_5G13830@SP		4	4	CH	CH
An06g00190@SP	ATCC_55665@SP	AO090166000084@SP	AFUA_4G14000@SP		4	4	proteases	proteases
An06g00210@SP	ATCC_37740@SP	AO090005000528@SP	AFUA_3G01800@SP	AN5328@SP	5	5	n.d.
An06g00280	ATCC_52515	AO090010000032@SP	AFUA_8G02320		4	1	n.d.
An06g00290@SP	ATCC_177434@SP	AO090003000042@SP	AFUA_6G06660@SP		4	4	Pectin	Pectin
An06g00310@SP	ATCC_52517@SP	AO090023000382			3	2	n.d.
An06g00340	ATCC_37750@SP				2	1	n.d.
An06g00350@SP	ATCC_177254@SP			AN6771@SP	3	3	n.d.
An06g00360@SP	ATCC_133870				2	1	Cell_Wall
An06g00460@SP	ATCC_37757@SP				2	2	n.d.
An06g00480@SP	ATCC_37759				2	1	n.d.
An06g00510@SP	ATCC_176147@SP	AO090113000198@SP		AN7349@SP	4	4	n.d.
An06g00630@SP	ATCC_207595@SP				2	2	n.d.
An06g00640	ATCC_37772	AO090103000440	AFUA_6G14350@SP		4	1	n.d.
An06g00720@SP	ATCC_198099@SP	AO090026000063@SP		AN8395@SP	4	4	Oxidases	Oxidases
An06g00760	ATCC_47247@SP				2	1	n.d.
An06g00990	ATCC_207611	AO090003000831	AFUA_7G05070@SP	AN10296@SP	5	2	n.d.
An06g01000@SP	ATCC_52532@SP				2	2	n.d.
An06g01100@SP	ATCC_47261@SP	AO090103000403@SA@SP	AFUA_6G14180@SA@SP	AN5346@SA@SP	5	5	n.d.
An06g01200@SP	ATCC_47266@SP	AO090103000412@SP	AFUA_6G14250@SP		4	4	n.d.
An06g01260@SA@SP	ATCC_52539@SA@SP	AO090023000524@SA@SP	AFUA_6G10940@SP	AN0600@SP	5	5	n.d.
An06g01510@SP	ATCC_55683@SP	AO090009000178@SP	AFUA_6G12360@SP	AN3733@SP	5	5	n.d.
An06g01530@SP	ATCC_37846@SP	AO090009000175	AFUA_6G12380@SP	AN3727@SP	5	4	n.d.
An06g01810@SP	ATCC_37866@SP	AO090003000375@SP	AFUA_6G12610@SA@SP	AN3692@SA@SP	5	5	n.d.
An06g01820@SP	ATCC_207677@SP		AFUA_6G12620		3	2	n.d.
An06g01860		AO090003000382	AFUA_6G12650@SP	AN10454@SP	4	2	n.d.
An06g01950@SP					1	1	n.d.
An06g01990@SA@SP	ATCC_177292@SP	AO090103000211	AFUA_7G00920	AN8512@SP	5	3	n.d.
An06g02030@SP	ATCC_37705@SP	AO090023000026@SA			3	2	n.d.
An06g02060@SP	ATCC_175759@SP				2	2	n.d.
An06g02070@SP	ATCC_123651@SP	AO090026000252@SP			3	3	n.d.
An06g02080	ATCC_37700	AO090103000220@SP			3	1	n.d.
An06g02160@SP	ATCC_175854@SP	AO090001000099			3	2	n.d.
An06g02270	ATCC_177616@SP				2	1	n.d.
An06g02280@SP					1	1	n.d.
An06g02350	ATCC_47213		AFUA_3G00740@SP		3	1	n.d.
An06g02460@SP	ATCC_37673@SP		AFUA_4G13770@SP	AN3360@SP	4	4	n.d.
An06g02470@SP	ATCC_37672@SP		AFUA_5G14510@SP		3	3	n.d.
An06g02540@SA	ATCC_177190@SA@SP				2	1	n.d.
An06g02630@SP					1	1	n.d.
An06g02700@SP	ATCC_132548	AO090026000584@SP			3	2	n.d.
An07g00060	ATCC_140075@SP	AO090012000700			3	1	n.d.
An07g00080@SA@SP	ATCC_40270@SA@SP				2	2	n.d.
An07g00200@SP	ATCC_181510@SP	AO090038000482			3	2	n.d.
An07g00230@SP		AO090206000094@SP		AN8464@SP	3	3	n.d.
An07g00320	ATCC_181346@SP	AO090023000393@SP			3	2	n.d.
An07g00330@SP	ATCC_53362@SP	AO090020000258@SP			3	3	n.d.
An07g00350@SP	ATCC_40261@SP	AO090701000558@SP			3	3	n.d.
An07g00370@SP	ATCC_40259@SP			AN4152@SP	3	3	n.d.
An07g00440@SP	ATCC_53361@SP	AO090124000015@SP			3	3	LipEst
An07g00450@SP	ATCC_40254@SP	AO090005000449@SP	AFUA_2G14840@SP		4	4	n.d.
An07g00510@SP	ATCC_180382@SP	AO090009000111@SP	AFUA_8G00630@SP	AN8908@SP	5	5	Hyp_SP	Hyp_SP
An07g00550@SA	ATCC_181136@SA@SP	AO090020000356@SA	AFUA_3G01460@SA	AN7382@SA	5	1	n.d.
An07g00570@SA		AO090020000355@SP			2	1	n.d.
An07g00580@SP	ATCC_180130@SP	AO090103000478@SP		AN2818@SP	4	4	n.d.
An07g00640@SP	ATCC_40243@SP				2	2	n.d.
An07g00700	ATCC_40241	AO090026000214@SP			3	1	n.d.
An07g00970@SA@SP	ATCC_48548@SA@SP	AO090023000567		AN2355@SP	4	3	n.d.
An07g01000@SP	ATCC_180922@SP	AO090003000524@SP	AFUA_4G00100		4	3	n.d.
An07g01030@SP	ATCC_181201@SP				2	2	n.d.
An07g01160@SP	ATCC_181252				2	1	n.d.
An07g01320@SP					1	1	Hyp_SP
An07g01350	ATCC_40189@SP			AN6750@SA	3	1	n.d.
An07g01480@SA	ATCC_200368@SA		AFUA_7G06040@SA@SP		3	1	n.d.
An07g01540@SP	ATCC_180710@SP	AO090005000464@SP		AN6736@SP	4	4	n.d.
An07g01850	ATCC_181107	AO090003000933@SP		AN8542@SP	4	2	n.d.
An07g01910@SA@SP	ATCC_133782	AO090005000454	AFUA_7G05900@SP	AN6729@SA@SP	5	3	n.d.
An07g02360@SP	ATCC_209830@SP			AN2574@SP	3	3	Oxidases	Oxidases
An07g02440@SP	ATCC_40102@SP				2	2	n.d.
An07g02570	ATCC_40107@SP	AO090005000422@SA@SP	AFUA_8G00190		4	2	n.d.
An07g02730@SP	ATCC_180332	AO090005000409@SP	AFUA_7G05450@SP	AN6697@SP	5	4	Hyp_SP
An07g02770	ATCC_209812	AO090005000405	AFUA_7G05420@SP		4	1	n.d.
An07g02820	ATCC_56242@SP	AO090005000378	AFUA_7G05380	AN6689@SA	5	1	n.d.
An07g02870@SP	ATCC_56240@SP	AO090005000375@SP	AFUA_7G05340@SP	AN6685@SP	5	5	n.d.
An07g03340@SP	ATCC_128530	AO090020000588@SP	AFUA_5G09580@SP	AN8803@SP	5	4	n.d.		Cell_Wall
An07g03410@SP	ATCC_180108	AO090020000580	AFUA_5G09530	AN8808@SP	5	2	n.d.
An07g03590@SA@SP	ATCC_180772@SA@SP	AO090020000556	AFUA_5G09390	AN9480	5	2	n.d.
An07g03690	ATCC_200205	AO090020000536@SA	AFUA_5G09300@SP	AN1033@SA8@SP	5	2	n.d.
An07g03740@SP	ATCC_56222@SP	AO090020000530@SP	AFUA_5G09270@SP	AN4728@SP	5	5	n.d.
An07g03880@SP	ATCC_200187	AO090020000517@SP	AFUA_5G09210@SP	AN10030@SP	5	4	n.d.
An07g03930@SP	ATCC_40016@SP	AO090020000514@SP	AFUA_5G09180	AN10040@SP	5	4	Hyp_SP
An07g03950	ATCC_180070	AO090020000459@SP	AFUA_5G09150		4	1	n.d.
An07g04010@SA@SP	ATCC_135359@SA@SP		AFUA_5G09070@SA@SP	AN4671@SA@SP	4	4	n.d.
An07g04040@SP	ATCC_181202@SP	AO090020000483@SA@SP	AFUA_5G09050@SA@SP	AN4673@SP	5	5	n.d.
An07g04070@SP	ATCC_180846@SP	AO090020000482@SP	AFUA_5G09020@SP	AN4674@SP	5	5	n.d.
An07g04190@SP	ATCC_39998@SP	AO090020000468@SP	AFUA_5G08970@SP	AN4683@SP	5	5	n.d.
An07g04200@SP	ATCC_39997@SP	AO090020000490@SP	AFUA_5G08960@SA@SP	AN4684@SA@SP	5	5	n.d.
An07g04430	ATCC_53284@SP	AO090113000139@SA@SP			3	2	n.d.
An07g04470@SP	ATCC_180876@SP	AO090023000016		AN10908@SP	4	3	LipEst
An07g04510@SA	ATCC_137855@SP				2	1	n.d.
An07g04620@SP	ATCC_209668@SP	AO090020000438@SP	AFUA_5G08800@SP	AN4702@SP	5	5	n.d.
An07g04730@SA	ATCC_181548@SA@SP		AFUA_5G08740	AN4697@SA@SP	4	2	n.d.
An07g04900@SP			AFUA_5G08640	AN10581@SA@SP	3	2	n.d.
An07g04920	ATCC_129373@SP	AO090020000423@SP	AFUA_5G08630	AN10589	5	2	n.d.
An07g04930	ATCC_128077		AFUA_2G14750@SP		3	1	n.d.
An07g04940@SP	ATCC_179998@SP	AO090120000208@SP	AFUA_5G08580@SP	AN4716@SP	5	5	n.d.
An07g04980	ATCC_48428@SA@SP				2	1	n.d.
An07g05010@SP	ATCC_180802@SP	AO090005000038			3	2	n.d.
An07g05030@SP	ATCC_180928@SP			AN5465@SP	3	3	n.d.
An07g05160@SP	ATCC_39937@SP	AO090120000194@SP	AFUA_5G08500@SP	AN4663@SA@SP	5	5	n.d.
An07g05490	ATCC_39918	AO090026000038		AN7246@SP	4	1	n.d.
An07g05550@SP		AO090120000188@SP	AFUA_2G01860	AN4565@SP	4	3	n.d.
An07g05660@SP	ATCC_180549				2	1	n.d.
An07g05670@SP	ATCC_39906@SP	AO090011000460	AFUA_2G01940@SP	AN4574@SP	5	4	n.d.
An07g05730@SP	ATCC_123785		AFUA_3G02500		3	1	n.d.
An07g06010	ATCC_48397@SP	AO090026000602	AFUA_2G02580	AN4549	5	1	n.d.
An07g06190@SP	ATCC_53246@SP	AO090026000571@SA@SP	AFUA_2G02470@SP	AN4637@SP	5	5	n.d.
An07g06300@SP	ATCC_181433@SP	AO090113000088@SP			3	3	n.d.
An07g06430@SP	ATCC_209577@SP	AO090011000515@SP	AFUA_2G02360@SP	AN4623@SP	5	5	n.d.			5: KDEL
An07g06530@SP	ATCC_39844@SP	AO090011000512@SP	AFUA_2G02310@SP	AN4615@SA@SP	5	5	n.d.
An07g07020@SP	ATCC_209541@SP		AFUA_2G02700@SP	AN4559@SP	4	4	n.d.
An07g07390	ATCC_199998	AO090026000651	AFUA_2G03010	AN4525@SP	5	1	n.d.
An07g07500@SP	ATCC_181053@SP	AO090026000661@SP	AFUA_2G03090	AN4517@SA@SP	5	4	n.d.
An07g07530@SP	ATCC_56172@SP	AO090120000279@SP	AFUA_2G03120@SP	AN4515@SP	5	5	Cell_Wall	Cell_Wall
An07g07580	ATCC_199982	AO090120000271		AN4512@SP	4	1	n.d.
An07g07600@SP					1	1	n.d.
An07g07630@SP	ATCC_139037				2	1	n.d.
An07g07700	ATCC_209490@SP	AO090120000260@SP	AFUA_2G03270@SP	AN4504@SP	5	4	n.d.	CH
An07g07830@SP	ATCC_181153@SP	AO090120000250@SP	AFUA_2G03370@SP	AN4495@SP	5	5	n.d.
An07g08030@SP	ATCC_56161@SP	AO090010000534@SP	AFUA_2G03510@SP	AN2555@SP	5	5	n.d.	proteases
An07g08250@SP	ATCC_126433	AO090120000218@SP	AFUA_2G03690	AN3818@SP	5	3	n.d.
An07g08400@SP	ATCC_56152@SP	AO090005001509@SP	AFUA_2G03830@SP	AN3804@SP	5	5	n.d.
An07g08640@SP	ATCC_209408@SP	AO090005001526@SP	AFUA_2G03980@SP	AN3790@SP	5	5	n.d.	CH
An07g08940	ATCC_135787	AO090005001552@SP			3	1	LipEst	LipEst
An07g08950@SP	ATCC_209376@SP	AO090005001553@SP	AFUA_6G07480@SP	AN5214@SP	5	5	n.d.
An07g08960@SA@SP	ATCC_199857@SA@SP	AO090005001554@SA@SP	AFUA_6G07470	AN5213@SA@SP	5	4	n.d.
An07g09050	ATCC_143268@SP		AFUA_5G14240@SP	AN8527@SP	4	3	n.d.
An07g09140@SA@SP	ATCC_180735@SA@SP	AO090005001570@SA@SP	AFUA_6G07310@SA@SP	AN5197@SA@SP	5	5	n.d.
An07g09160@SP	ATCC_209349@SP	AO090005001572@SP	AFUA_6G07290@SP	AN5195@SP	5	5	n.d.
An07g09170@SP	ATCC_56133@SP	AO090005001573@SP	AFUA_6G07280	AN5194	5	3	n.d.
An07g09260@SP	ATCC_39654@SP	AO090005001581@SP	AFUA_6G07200@SP	AN5149@SP	5	5	n.d.
An07g09330@SP	ATCC_53159@SP	AO090012000941@SP	AFUA_6G07070@SP	AN5176@SP	5	5	n.d.	CH
An07g09720@SA@SP	ATCC_181414@SA	AO090012000962@SA@SP	AFUA_1G07100	AN5153@SA@SP	5	3	n.d.
An07g09740@SA@SP	ATCC_53141@SA@SP	AO090012000970@SA@SP	AFUA_1G07170@SA@SP	AN5187@SA@SP	5	5	n.d.
An07g09760@SP	ATCC_39613@SP	AO090001000266@SP		AN7915@SP	4	4	n.d.
An07g09790@SA@SP		AO090012000978@SA			2	1	n.d.
An07g09840@SP	ATCC_209272@SP	AO090012000983@SP	AFUA_1G07300@SA@SP	AN5140@SP	5	5	n.d.
An07g10060@SP			AFUA_1G07500@SP	AN5125@SP	3	3	n.d.
An07g10090	ATCC_209244@SP	AO090012001003	AFUA_1G07520	AN5123	5	1	n.d.
An07g10110	ATCC_209239	AO090012001005@SP	AFUA_1G07540	AN5121@SP	5	2	n.d.
An07g10410@SP	ATCC_48208@SP	AO090012001025@SP	AFUA_1G07730@SP	AN5101@SP	5	5	n.d.
An08g00180	ATCC_55911@SP	AO090005001647@SA	AFUA_1G08800	AN1397@SA	5	1	n.d.
An08g00210@SP	ATCC_55910@SP	AO090005001646@SP	AFUA_1G08810@SA	AN1396@SA@SP	5	4	n.d.
An08g00220@SA	ATCC_123490@SA@SP				2	1	n.d.
An08g00430@SP	ATCC_208486	AO090005001632@SP	AFUA_1G08940@SP	AN10184@SP	5	4	n.d.
An08g00470@SP	ATCC_47754@SP	AO090005001628@SP	AFUA_1G08970@SP	AN1382@SP	5	5	n.d.
An08g00490	ATCC_177169@SP	AO090005001626@SP	AFUA_1G08990@SP		4	3	Oxidases	Oxidases
An08g00550@SA@SP	ATCC_47747@SA@SP	AO090005001621@SA@SP	AFUA_1G09040	AN1377@SA	5	3	n.d.
An08g00600@SA@SP	ATCC_208472	AO090005001600	AFUA_1G09090@SA	AN9464	5	1	n.d.
An08g00620@SP	ATCC_176010	AO090005001602@SP	AFUA_1G09110		4	2	n.d.
An08g00800@SP	ATCC_177570@SP	AO090005001618@SP	AFUA_1G09270	AN1359@SP	5	4	n.d.
An08g01070@SP	ATCC_38603@SP	AO090012000921@SP			3	3	n.d.
An08g01100@SP	ATCC_52811@SP	AO090012000917@SP		AN1332@SP	4	4	CH
An08g01180@SP	ATCC_141168	AO090012000910@SP	AFUA_1G09590@SP	AN1330@SP	5	4	Hyp_SP
An08g01340@SP	ATCC_177413@SP		AFUA_3G02010		3	2	n.d.
An08g01360@SP	ATCC_38576@SP	AO090012000878@SP	AFUA_1G09650@SP	AN10179@SP	5	5	n.d.
An08g01440@SA	ATCC_38570	AO090020000508@SP			3	1	n.d.
An08g01600	ATCC_175742	AO090012000864	AFUA_1G09790	AN1286@SP	5	1	n.d.
An08g01720@SP	ATCC_176294@SP	AO090038000460	AFUA_1G09910@SA	AN1276@SP	5	3	n.d.
An08g01760	ATCC_133986@SP	AO090038000439		AN1273	4	1	n.d.	CH
An08g01800@SP	ATCC_177364@SP	AO090038000434	AFUA_1G09980	AN1269@SP	5	3	n.d.
An08g01900@SP	ATCC_47677@SP	AO090102000331	AFUA_2G13190	AN8477	5	2	CH	CH	CH
An08g01910@SP	ATCC_122016				2	1	n.d.
An08g02450@SP	ATCC_176923@SP	AO090038000377@SP	AFUA_1G10490	AN1230@SP	5	4	n.d.
An08g02590@SP	ATCC_176865@SP	AO090038000364	AFUA_1G10590@SP	AN1218@SP	5	4	Cell_Wall	Cell_Wall
An08g02920@SP	ATCC_176706@SP				2	2	n.d.
An08g03060@SP	ATCC_177032@SP	AO090038000337@SP	AFUA_1G10790@SP	AN1197@SP	5	5	CH	CH
An08g03440@SP	ATCC_125220@SP	AO090038000293@SP	AFUA_1G11140@SP		4	4	n.d.
An08g03493@SP	ATCC_47604@SP		AFUA_1G11200	AN1161@SP	4	3	n.d.
An08g03580@SP	ATCC_208214@SP	AO090038000279@SP	AFUA_1G11460@SP	AN10150@SP	5	5	CH	CH	CH
An08g03590@SP	ATCC_198703@SP		AFUA_1G11470@SP	AN1154@SP	4	4	n.d.
An08g03610@SP	ATCC_177340@SP	AO090038000274@SP	AFUA_1G11490@SP	AN1148@SP	5	5	n.d.
An08g03650@SP	ATCC_176123@SP	AO090038000271	AFUA_4G01030@SP		4	3	n.d.
An08g03680	ATCC_208202	AO090038000251	AFUA_1G11720@SP		4	1	n.d.
An08g03700@SA	ATCC_126803@SP		AFUA_1G11740	AN1127@SA	4	1	n.d.
An08g03780@SP	ATCC_198680@SA@SP				2	2	n.d.
An08g03830@SP					1	1	n.d.
An08g03890@SP	ATCC_38388@SP	AO090038000258	AFUA_1G11640@SP	AN1131@SP	5	4	n.d.
An08g03970@SP	ATCC_47578@SP	AO090038000243@SP	AFUA_1G11780@SP		4	4	n.d.
An08g04250@SP	ATCC_52714@SP	AO090001000357	AFUA_1G11970	AN1093	5	2	n.d.
An08g04330@SP	ATCC_177122@SP				2	2	n.d.
An08g04410	ATCC_176207			AN10163@SP	3	1	n.d.
An08g04450	ATCC_52706	AO090001000329	AFUA_1G12150@SP		4	1	n.d.
An08g04490@SP	ATCC_52703@SP		AFUA_2G01250@SP		3	3	proteases	proteases
An08g04570@SA	ATCC_175633	AO090010000700@SP	AFUA_3G03930@SP		4	2	n.d.
An08g04580	ATCC_136246			AN2250@SP	3	1	n.d.
An08g04630@SP	ATCC_126535	AO090011000010@SP	AFUA_6G11720	AN7598@SP	5	3	n.d.
An08g04640@SP	ATCC_52700@SP				2	2	proteases	proteases
An08g04930@SA	ATCC_47533@SA	AO090001000298@SA	AFUA_1G12310@SP		4	1	n.d.
An08g05010@SP	ATCC_55790@SP	AO090001000294			3	2	n.d.
An08g05230@SP	ATCC_52688@SP	AO090001000221@SP	AFUA_1G12560@SP		4	4	CH	CH
An08g05290@SA	ATCC_38285@SA@SP	AO090113000128@SA@SP	AFUA_1G12600@SA@SP	AN1046@SP	5	4	n.d.
An08g05330@SP	ATCC_176353@SP	AO090038000097@SA	AFUA_5G00120@SP		4	3	n.d.
An08g05380@SP	ATCC_176015@SP	AO090113000130@SP	AFUA_1G12630@SP		4	4	n.d.
An08g05410@SP	ATCC_38274@SP	AO090012000716@SP	AFUA_1G12660		4	3	n.d.
An08g05470@SP	ATCC_119023@SP				2	2	n.d.
An08g06250@SP	ATCC_175996@SP	AO090012000561@SP	AFUA_1G13220		4	3	n.d.
An08g06390@SP	ATCC_55762@SP	AO090012000549@SP	AFUA_1G13320	AN0672@SP	5	4	n.d.
An08g06540@SP	ATCC_55755@SP	AO090012000533@SP	AFUA_1G13470	AN0686	5	3	n.d.
An08g06550	ATCC_177548		AFUA_1G13480@SP		3	1	n.d.
An08g06700	ATCC_176338	AO090012000511	AFUA_1G13620@SP	AN0700@SP	5	2	n.d.
An08g06730@SP	ATCC_38175@SP			AN10109@SP	3	3	n.d.
An08g07090@SP	ATCC_142108	AO090012000482@SP		AN0726@SP	4	3	n.d.
An08g07120@SP	ATCC_207899@SP		AFUA_1G13980@SP	AN10116@SP	4	4	n.d.
An08g07350@SP	ATCC_52629@SP	AO090023000474@SP	AFUA_6G11390@SP	AN0558@SP	5	5	Cell_Wall	Cell_Wall
An08g07360@SP	ATCC_55741@SP	AO090023000476@SP	AFUA_6G11380	AN0559@SP	5	4	n.d.
An08g07840@SP	ATCC_198350@SP	AO090023000520@SP	AFUA_6G10990@SA@SP	AN0595@SP	5	5	n.d.
An08g08030@SP	ATCC_52616@SP				2	2	n.d.
An08g08140@SP					1	1	n.d.
An08g08290@SP	ATCC_138447	AO090023000947			3	1	n.d.
An08g08310@SP	ATCC_38072@SP	AO090001000617@SP		AN7269@SP	4	4	n.d.
An08g08370@SP	ATCC_207829@SP	AO090103000376	AFUA_6G13760@SP	AN10672@SP	5	4	CH	CH
An08g08430	ATCC_38059@SP				2	1	n.d.
An08g08450@SP	ATCC_47386	AO090010000607@SP			3	2	n.d.
An08g08750@SP	ATCC_52603@SP	AO090103000332@SP	AFUA_6G13540@SP	AN5442@SP	5	5	n.d.
An08g08980@SP	ATCC_55720@SP	AO090003000468@SP	AFUA_6G13430@SP	AN5450@SP	5	5	n.d.
An08g09030@SP	ATCC_38015@SP		AFUA_8G01410@SP	AN5454@SP	4	4	n.d.
An08g09140@SP	ATCC_176718@SP	AO090001000105@SP	AFUA_3G02880	AN2631	5	3	n.d.
An08g09230@SP	ATCC_176596@SP			AN10811@SP	3	3	n.d.
An08g09380	ATCC_37988@SP	AO090701000411		AN8109	4	1	n.d.
An08g09420@SP	ATCC_176050@SP	AO090011000195@SP	AFUA_4G00870@SP	AN6795@SP	5	5	Hyp_SP
An08g09430@SP	ATCC_176395		AFUA_1G00560		3	1	n.d.
An08g09500	ATCC_207785@SP				2	1	n.d.
An08g09550@SP	ATCC_176469	AO090166000050@SP		AN8341@SP	4	3	n.d.
An08g09610@SP	ATCC_52590@SP				2	2	n.d.
An08g09640@SP	ATCC_177954@SP				2	2	n.d.
An08g09800@SP	ATCC_175881@SP				2	2	n.d.
An08g09850@SP	ATCC_52587@SP				2	2	Acid_Pho	Acid_Pho
An08g09940@SP	ATCC_37942@SA@SP	AO090026000235@SP		AN7522@SA@SP	4	4	n.d.
An08g10000@SP	ATCC_52585@SP	AO090003000460@SA@SP	AFUA_6G13350@SA	AN5457@SA	5	3	n.d.
An08g10010@SP		AO090003000459		AN5458@SP	3	2	n.d.
An08g10020	ATCC_207764@SP	AO090003000458	AFUA_6G13340@SP		4	2	n.d.
An08g10100@SA	ATCC_37930@SA@SP		AFUA_8G00960	AN2596	4	1	n.d.
An08g10150@SP	ATCC_52578@SP	AO090003000448@SP	AFUA_6G13230@SP	AN10675@SP	5	5	n.d.
An08g10720@SA	ATCC_52561	AO090003000395@SA@SP	AFUA_6G12760@SP	AN10439@SA@SP	5	3	n.d.
An08g10730		AO090003000394@SP	AFUA_6G12750	AN10465@SP	4	2	n.d.
An08g10750@SP	ATCC_52560@SP				2	2	n.d.
An08g10760@SP	ATCC_47221@SP				2	2	n.d.
An08g10780@SP	ATCC_122978@SP	AO090010000562@SP	AFUA_8G02510@SP	AN7313@SP	5	5	Pectin
An08g10800@SP	ATCC_176790@SP			AN2350@SP	3	3	n.d.
An08g11030@SP	ATCC_47229@SP				2	2	Acid_Pho
An08g11070@SP	ATCC_198063@SP	AO090020000640			3	2	CH	CH
An08g11180@SP					1	1	n.d.
An08g11190			AFUA_1G01020@SP		2	1	n.d.
An08g11610@SP					1	1	n.d.
An08g11670@SP					1	1	n.d.
An08g11860@SP		AO090701000542			2	1	n.d.	LipEst
An08g12220		AO090026000716@SP			2	1	n.d.
An08g12250@SP		AO090166000017			2	1	n.d.
An09g00060@SA@SP	ATCC_118901@SA@SP				2	2	n.d.
An09g00070@SP	ATCC_141176				2	1	n.d.
An09g00120@SP	ATCC_51662@SP	AO090001000207@SP			3	3	Pectin	Pectin	Pectin
An09g00260@SP	ATCC_212736@SP	AO090010000684@SP	AFUA_8G01130	AN8138@SP	5	4	CH	CH
An09g00310@SP	ATCC_43568@SP	AO090023000481@SP	AFUA_6G11330@SP	AN0564@SP	5	5	n.d.
An09g00540@SP	ATCC_43553@SP				2	2	Hyp_SP
An09g00560@SA@SP	ATCC_43551@SA@SP	AO090001000041			3	2	n.d.
An09g00590@SP	ATCC_50241@SP		AFUA_3G00250		3	2	n.d.
An09g00640	ATCC_188501	AO090010000302	AFUA_7G08500	AN8468@SP	5	1	n.d.
An09g00670@SP	ATCC_212716@SP				2	2	Cell_Wall	Cell_Wall
An09g00790@SP	ATCC_188942@SP				2	2	Pectin
An09g00840@SP	ATCC_188224@SP		AFUA_2G17630@SP		3	3	n.d.	Hyp_SP
An09g00880@SP	ATCC_131891				2	1	Pectin
An09g00890@SP	ATCC_189231@SP				2	2	n.d.
An09g01050@SP	ATCC_124700	AO090012000372@SP			3	2	n.d.
An09g01130@SP	ATCC_56955@SP		AFUA_4G13960@SP		3	3	n.d.
An09g01190@SP	ATCC_203143@SP	AO090701000481@SP	AFUA_3G14620@SP	AN2534@SP	5	5	Pectin	Pectin
An09g01240@SP	ATCC_56950@SP	AO090701000473@SP	AFUA_3G14680@SP	AN7792@SP	5	5	LipEst	LipEst
An09g01270@SP	ATCC_189129@SP				2	2	n.d.
An09g01300@SA	ATCC_141039@SA@SP	AO090005000310@SP			3	2	n.d.
An09g01320@SP	ATCC_43492@SP	AO090005000311@SP	AFUA_3G07410	AN6459@SP	5	4	n.d.
An09g01410@SP	ATCC_132773				2	1	n.d.
An09g01490	ATCC_43479	AO090701000484@SP			3	1	n.d.
An09g01520	ATCC_43475		AFUA_8G02240@SA@SP		3	1	n.d.
An09g01540	ATCC_43473	AO090701000482@SP	AFUA_3G14600		4	1	n.d.
An09g01560@SA@SP	ATCC_43469@SA@SP	AO090701000504@SA@SP	AFUA_8G07260@SA		4	3	n.d.
An09g01580	ATCC_188861	AO090005000396@SP	AFUA_4G14350		4	1	n.d.
An09g01630@SP	ATCC_203129@SP	AO090701000505@SP	AFUA_3G14570@SP	AN8389@SP	5	5	n.d.
An09g01830@SP	ATCC_189194@SP				2	2	n.d.
An09g01850@SP	ATCC_43449@SP				2	2	n.d.
An09g01920@SP	ATCC_132654			AN7274@SP	3	2	Oxidases
An09g01950	ATCC_188504	AO090005000553@SP	AFUA_7G00290		4	1	n.d.
An09g02000@SP	ATCC_132453@SP				2	2	n.d.
An09g02010		AO090011000046@SP			2	1	n.d.
An09g02020	ATCC_188540	AO090011000398	AFUA_4G00540@SP		4	1	n.d.
An09g02090@SP	ATCC_43431	AO090003001456@SP		AN7124@SP	4	3	n.d.
An09g02160@SP	ATCC_189254@SP	AO090701000556@SP	AFUA_3G14510@SP	AN2528@SP	5	5	Pectin	Pectin
An09g02180@SP	ATCC_212664@SP	AO090001000143@SP			3	3	n.d.
An09g02240@SP		AO090005000639@SP	AFUA_8G05020@SP	AN1502@SP	4	4	CH
An09g02270@SP	ATCC_189135@SP	AO090010000102	AFUA_7G01180	AN8900	5	2	n.d.
An09g02340@SP	ATCC_43416@SP				2	2	n.d.
An09g02510@SP	ATCC_127767@SP		AFUA_5G01170		3	2	n.d.
An09g02550	ATCC_188780@SP	AO090009000548@SP			3	2	n.d.
An09g02560@SP	ATCC_122043			AN6658@SP	3	2	n.d.
An09g02730	ATCC_188627@SP	AO090012000778	AFUA_3G13840	AN3149	5	1	n.d.
An09g02890@SP	ATCC_188159@SP	AO090102000097@SP	AFUA_1G01300@SP	AN7279@SP	5	5	n.d.
An09g02920	ATCC_54386			AN6135@SP	3	1	n.d.
An09g02930@SA@SP	ATCC_56936@SA@SP	AO090102000255@SP	AFUA_4G03110@SA	AN2475	5	3	n.d.
An09g02980@SP	ATCC_134204	AO090026000145@SP	AFUA_4G13780	AN0231@SP	5	3	n.d.
An09g03010@SP	ATCC_136869			AN0543@SP	3	2	n.d.
An09g03020@SP	ATCC_126891		AFUA_1G16370		3	1	n.d.
An09g03070@SP		AO090003001500@SP	AFUA_3G00910@SP	AN3307@SP	4	4	n.d.
An09g03100@SP	ATCC_188489@SP	AO090003001498@SP	AFUA_3G00900@SP	AN3308@SP	5	5	n.d.	CH
An09g03120@SP	ATCC_137287@SP	AO090003001496@SP			3	3	n.d.
An09g03180@SP			AFUA_8G01110		2	1	n.d.
An09g03210@SA	ATCC_43347@SA	AO090023000045@SA@SP	AFUA_7G06630@SA@SP	AN7773@SP	5	3	n.d.
An09g03230@SA@SP	ATCC_188160@SA@SP	AO090023000046@SA@SP	AFUA_7G06620@SA@SP	AN7774@SA@SP	5	5	n.d.
An09g03260@SP	ATCC_50161@SP	AO090005000186		AN6656@SP	4	3	Pectin
An09g03270@SA	ATCC_188492@SA@SP			AN9111@SA	3	1	n.d.
An09g03300@SP	ATCC_43342@SP	AO090701000639@SP	AFUA_2G00490		4	3	CH	CH	CH
An09g03500@SA@SP		AO090012000307@SA	AFUA_2G15230@SA	AN10950@SA	4	1	n.d.
An09g03620@SP	ATCC_43321@SP	AO090012000323	AFUA_2G15360	AN10969@SP	5	3	n.d.
An09g03650@SP	ATCC_50148@SP				2	2	Hyp_SP
An09g03700@SA@SP	ATCC_131169		AFUA_5G02340@SP	AN8027@SP	4	3	n.d.
An09g03760@SA@SP	ATCC_43311@SP	AO090005000607		AN1314@SP	4	3	n.d.
An09g03780@SP	ATCC_203039@SP	AO090003001036@SP	AFUA_4G11800@SP	AN5558@SP	5	5	n.d.
An09g03930@SA@SP	ATCC_125297@SA@SP		AFUA_8G05510@SP		3	3	n.d.
An09g04200@SP	ATCC_43273@SP	AO090012000664@SP	AFUA_3G14210@SP	AN3215@SP	5	5	n.d.
An09g04230@SP	ATCC_188775	AO090138000188	AFUA_8G05980		4	1	n.d.
An09g04335@SP		AO090012000663@SP	AFUA_3G14200@SP		3	3	n.d.
An09g04360@SP	ATCC_43265@SP				2	2	n.d.
An09g04390@SP	ATCC_189090@SP		AFUA_8G07020@SP		3	3	n.d.
An09g04580@SP	ATCC_212533@SP	AO090012000721@SP	AFUA_3G14060@SP	AN2497@SP	5	5	n.d.
An09g04680@SA@SP	ATCC_50105@SP	AO090012000732@SA@SP	AFUA_3G13980@SP		4	4	n.d.
An09g04810	ATCC_212511	AO090102000479@SA@SP	AFUA_5G02840@SP	AN5067@SP	5	3	n.d.
An09g04830	ATCC_212509	AO090102000482@SA@SP	AFUA_5G02860@SA	AN5069	5	1	n.d.
An09g04840@SP	ATCC_212507	AO090023000569	AFUA_1G14250		4	1	n.d.
An09g05040	ATCC_43220@SP			AN8167@SP	3	2	n.d.
An09g05120@SP	ATCC_50087				2	1	LipEst
An09g05130@SP	ATCC_43212@SP	AO090701000859			3	2	n.d.
An09g05150@SP	ATCC_43210@SP				2	2	n.d.
An09g05170@SP	ATCC_202949@SP	AO090102000501@SP	AFUA_5G03010@SP		4	4	n.d.
An09g05330@SP	ATCC_188455		AFUA_3G02540@SP		3	2	n.d.
An09g05420@SA@SP	ATCC_188704@SA@SP	AO090102000523@SA@SP	AFUA_5G03220@SA@SP	AN9460@SA@SP	5	5	n.d.
An09g05490@SP	ATCC_54330@SP	AO090102000528@SP	AFUA_5G03260@SP	AN8194@SP	5	5	n.d.
An09g05880@SP	ATCC_128654	AO090102000559@SP	AFUA_5G03500@SP	AN11054@SP	5	4	n.d.
An09g05890@SA@SP		AO090102000560	AFUA_5G03510		3	1	n.d.
An09g05920@SP		AO090102000563@SP	AFUA_5G03530@SP	AN11059@SP	4	4	n.d.
An09g05940@SP	ATCC_189206@SP	AO090102000564@SP	AFUA_5G03540@SP	AN8218@SP	5	5	Oxidases	Oxidases	Oxidases
An09g05970	ATCC_56891	AO090102000566	AFUA_5G03560	AN8224@SP	5	1	n.d.
An09g06130@SP	ATCC_50042@SP	AO090102000607@SP	AFUA_5G04040@SP		4	4	n.d.
An09g06200@SA@SP	ATCC_189022@SP	AO090102000600@SP	AFUA_6G07820	AN1930@SP	5	4	n.d.
An09g06260@SP			AFUA_5G03940@SP	AN11064@SP	3	3	n.d.
An09g06330	ATCC_43119	AO090102000592	AFUA_5G03860	AN11069@SP	5	1	n.d.
An09g06400@SP	ATCC_119587	AO090102000586@SP			3	2	n.d.	CH
An09g06720	ATCC_212337@SA@SP			AN8278@SP	3	2	n.d.
An09g06750@SP	ATCC_142854@SP	AO090102000634@SP	AFUA_5G04280@SP		4	4	n.d.
An09g06840	ATCC_212320	AO090102000644	AFUA_5G04360	AN4287@SP	5	1	n.d.
An10g00010		AO090103000343	AFUA_3G00620@SP		3	1	n.d.
An10g00110@SP	ATCC_129910			AN10776@SP	3	2	n.d.
An10g00150@SP	ATCC_193092				2	1	n.d.
An10g00190@SP	ATCC_44970				2	1	n.d.	Oxidases
An10g00290	ATCC_44977			AN3780@SP	3	1	n.d.
An10g00310@SA@SP	ATCC_193010@SA@SP				2	2	n.d.
An10g00390@SP	ATCC_192610@SP		AFUA_2G01180@SP		3	3	n.d.
An10g00400@SP	ATCC_204301@SP	AO090701000389@SP	AFUA_2G01170@SP	AN7657@SP	5	5	Cell_Wall	Cell_Wall	Cell_Wall
An10g00660@SP	ATCC_132425	AO090011000045@SP		AN7881@SA@SP	4	3	n.d.
An10g00730@SP	ATCC_192537	AO090020000387@SP			3	2	n.d.
An10g00780@SP	ATCC_50962@SP				2	2	n.d.
An10g00790@SP	ATCC_54859	AO090701000345@SP	AFUA_2G00820@SP		4	3	n.d.	LipEst
An10g00800@SP	ATCC_54860@SP	AO090701000344@SP	AFUA_2G00810@SP	AN10683@SP	5	5	Hyp_SP	Hyp_SP
An10g00840@SP	ATCC_192494@SP				2	2	n.d.
An10g00870@SP	ATCC_45021@SP	AO090701000321@SP	AFUA_2G00760@SP	AN7646@SP	5	5	n.d.	Pectin
An10g00900	ATCC_45025	AO090701000487		AN8977@SP	4	1	n.d.
An10g00950@SP	ATCC_50973@SP	AO090103000074@SP	AFUA_4G03470@SP	AN9203@SP	5	5	n.d.
An10g00970@SP	ATCC_45030@SP	AO090011000021@SP	AFUA_1G17050@SP		4	4	n.d.
An10g01000@SP	ATCC_136764				2	1	n.d.
An10g01040@SP	ATCC_127698				2	1	n.d.
An11g00040@SP	ATCC_52849@SP	AO090011000565@SP			3	3	Hyp_SP
An11g00080	ATCC_125558@SA@SP				2	1	n.d.
An11g00090@SA@SP	ATCC_178492@SA@SP	AO090009000544		AN5943@SA@SP	4	3	n.d.
An11g00100@SP	ATCC_179912@SP	AO090009000542		AN5944@SP	4	3	LipEst
An11g00110@SP	ATCC_127812	AO090011000665@SP	AFUA_4G14120@SP	AN7541@SP	5	4	n.d.
An11g00200@SP	ATCC_179265@SP	AO090012000135@SP	AFUA_1G17410@SP	AN7396@SP	5	5	CH	CH
An11g00220@SP	ATCC_38707@SP	AO090012000141@SP	AFUA_1G17270@SP	AN6400@SP	5	5	n.d.
An11g00260@SA	ATCC_123599@SP	AO090113000208@SP	AFUA_3G03240		4	2	n.d.
An11g00270@SP					1	1	n.d.
An11g00300@SP	ATCC_38712@SP				2	2	n.d.
An11g00390@SP	ATCC_47780@SP	AO090113000057@SP	AFUA_1G17230@SP	AN6395@SP	5	5	n.d.	Pectin
An11g00450@SA	ATCC_140966@SA@SP	AO090023000187@SA	AFUA_6G10790@SA	AN6387@SA@SP	5	2	n.d.
An11g00670@SP	ATCC_130909	AO090023000919@SP	AFUA_4G06640@SP		4	3	n.d.
An11g00710@SP	ATCC_127977@SP				2	2	n.d.
An11g00744@SP					1	1	n.d.
An11g00890@SA	ATCC_52865	AO090023000241	AFUA_6G10450@SP		4	1	n.d.
An11g00920@SP	ATCC_199058	AO090023000239@SP	AFUA_6G10430@SP	AN10309@SP	5	4	n.d.
An11g01100@SA	ATCC_52870@SP	AO090023000245@SP	AFUA_3G14170@SP	AN2466@SP	5	4	n.d.
An11g01110@SP	ATCC_47817@SP	AO090023000263@SP	AFUA_6G10250@SP	AN7201@SP	5	5	n.d.
An11g01180@SP	ATCC_47819@SP	AO090023000278@SA@SP	AFUA_6G10280@SA@SP	AN7192@SP	5	5	n.d.
An11g01190@SP	ATCC_38782@SP				2	2	n.d.
An11g01220@SP	ATCC_178324				2	1	LipEst
An11g01540@SP	ATCC_199085@SP	AO090001000511@SP	AFUA_6G08510@SP	AN3914@SP	5	5	Cell_Wall
An11g01550@SA@SP	ATCC_179634@SA		AFUA_6G08460@SA@SP	AN3917@SA@SP	4	3	n.d.
An11g01660@SP	ATCC_208611@SP	AO090001000495@SP	AFUA_6G08390	AN3925@SP	5	4	n.d.
An11g01790@SP	ATCC_38818@SP	AO090003000097	AFUA_6G08290@SP	AN3934@SP	5	4	n.d.
An11g01960	ATCC_38830	AO090003000107@SA@SP	AFUA_6G08160	AN3942@SP	5	2	n.d.
An11g02230@SP	ATCC_55947@SP	AO090003000205@SP	AFUA_4G06890@SP	AN1901@SA@SP	5	5	n.d.
An11g02440@SP	ATCC_208679@SP				2	2	n.d.
An11g02480@SP	ATCC_178872@SP	AO090113000174@SA@SP	AFUA_6G13970@SP	AN11206@SA@SP	5	5	n.d.
An11g02500@SA@SP	ATCC_38877@SA@SP				2	2	n.d.
An11g02510@SP	ATCC_132260@SP				2	2	n.d.
An11g02580	ATCC_121738@SA@SP	AO090003000172	AFUA_6G07730@SA	AN1920@SA@SP	5	2	n.d.
An11g02660	ATCC_38891	AO090003000157	AFUA_5G01060@SP		4	1	n.d.
An11g02730@SP	ATCC_52916@SP	AO090003000150@SP		AN1941@SP	4	4	n.d.
An11g02890@SP		AO090003001234			2	1	n.d.
An11g02990@SP	ATCC_178436@SP	AO090003000217@SP	AFUA_2G04290	AN1884@SP	5	4	n.d.
An11g03060@SP	ATCC_178362@SA@SP	AO090020000478@SP			3	3	n.d.
An11g03070	ATCC_38920@SP				2	1	n.d.
An11g03090@SA	ATCC_125323@SA	AO090026000082@SA	AFUA_3G01200@SA@SP		4	1	n.d.
An11g03120	ATCC_ATCC_179682	AO090003000239@SP	AFUA_2G04480@SP	AN1870@SP	5	3	n.d.	CH
An11g03200@SP	ATCC_52928@SP		AFUA_5G00530@SP		3	3	CH
An11g03290@SP	ATCC_208738@SP	AO090003000235@SP	AFUA_2G04430@SP	AN1876@SP	5	5	n.d.
An11g03340@SP	ATCC_140567		AFUA_2G00710@SP	AN3402@SP	4	3	CH	CH	CH
An11g03430@SA@SP	ATCC_47913@SA@SP	AO090012000066@SP			3	3	n.d.
An11g03540@SP	ATCC_178309@SP		AFUA_1G01270		3	2	n.d.
An11g03570@SA	ATCC_38958@SA	AO090003000338@SA@SP			3	1	n.d.
An11g03580@SP	ATCC_178468@SP	AO090009000067@SP		AN5397@SP	4	4	n.d.
An11g03590@SP	ATCC_38960@SP				2	2	n.d.
An11g03700@SA@SP	ATCC_208751@SP	AO090003000254@SP	AFUA_2G04550@SP	AN1865@SP	5	5	n.d.
An11g03730@SA@SP	ATCC_47922@SA@SP	AO090020000652	AFUA_1G01190@SA@SP	AN2649@SP	5	4	n.d.
An11g03740@SP	ATCC_38973@SP	AO090020000650@SP	AFUA_1G01180@SP	AN2648@SP	5	5	Oxidases	Oxidases
An11g03760@SP	ATCC_52941@SP	AO090003000246@SP	AFUA_2G04535@SP	AN1864@SP	5	5	Hyp_SP
An11g03770@SP	ATCC_179547@SP				2	2	n.d.
An11g03800@SP	ATCC_38978@SP	AO090023000359@SP		AN8470@SP	4	4	n.d.
An11g04030@SP	ATCC_208760@SP	AO090012000451@SP		AN10147@SP	4	4	n.d.
An11g04040@SP	ATCC_178172@SP				2	2	n.d.
An11g04100@SP	ATCC_39013@SP				2	2	n.d.
An11g04180@SP	ATCC_52945@SP	AO090003000257@SP	AFUA_2G04620@SP	AN2062@SP	5	5	n.d.			5: HDEL
An11g04220	ATCC_140405	AO090010000548@SP	AFUA_7G01160		4	1	n.d.
An11g04290@SP	ATCC_39027@SP		AFUA_1G01330	AN10469	4	2	n.d.
An11g04760		AO090003000305		AN10264@SP	3	1	n.d.
An11g04780	ATCC_208820	AO090003000307	AFUA_2G05040	AN2096@SP	5	1	n.d.
An11g04930@SP	ATCC_178726	AO090003000322		AN2108@SP	4	2	n.d.
An11g05000@SP	ATCC_52970@SP	AO090038000467	AFUA_6G09980@SP	AN2119@SP	5	4	n.d.
An11g05260@SA		AO090003000324@SA@SP	AFUA_2G05200@SA	AN10261@SA@SP	4	2	n.d.
An11g05340@SP	ATCC_47983@SP	AO090023000307@SP	AFUA_6G10040@SP		4	4	n.d.
An11g05580@SP	ATCC_179579@SP	AO090103000214		AN2175	4	2	n.d.
An11g05700@SP	ATCC_52985@SP	AO090001000524@SP	AFUA_6G08630@SP	AN9512@SP	5	5	n.d.
An11g05870@SP	ATCC_39142				2	1	Hyp_SP
An11g05970@SP	ATCC_179830		AFUA_6G09790		3	1	n.d.
An11g06080	ATCC_208871@SP				2	1	n.d.
An11g06090@SP					1	1	n.d.
An11g06320@SP	ATCC_178393@SP				2	2	n.d.
An11g06330@SP	ATCC_39180@SP				2	2	n.d.
An11g06350@SP	ATCC_39181@SP				2	2	n.d.
An11g06420@SP	ATCC_178969@SP				2	2	n.d.
An11g06490	ATCC_39190	AO090005000944@SP			3	1	n.d.
An11g06510@SP	ATCC_179397@SP	AO090005000943@SA@SP			3	3	n.d.
An11g06540@SP	ATCC_138876@SP	AO090001000556@SP	AFUA_6G08840	AN1742	5	3	CH	CH
An11g06680	ATCC_56013@SP	AO090001000572	AFUA_6G08930	AN1753@SP	5	2	n.d.
An11g06770@SP	ATCC_48030@SP	AO090001000578@SP	AFUA_6G09020@SP	AN1775@SP	5	5	n.d.
An11g07010@SP	ATCC_56022@SP	AO090010000075@SP	AFUA_6G03090@SA@SP		4	4	n.d.
An11g07070@SP	ATCC_179092		AFUA_7G06240		3	1	n.d.
An11g07080@SP	ATCC_39239@SP	AO090026000681			3	2	n.d.
An11g07120@SP	ATCC_179356@SP			AN0510@SP	3	3	n.d.
An11g07300	ATCC_48051@SA@SP				2	1	n.d.
An11g07330@SP	ATCC_53016@SP		AFUA_7G00150@SP	AN6002@SP	4	4	n.d.
An11g07490@SP	ATCC_135741			AN7534@SA@SP	3	2	n.d.
An11g07590	ATCC_119009	AO090011000392@SP			3	1	n.d.
An11g07700@SP	ATCC_53020	AO090001000613@SP	AFUA_6G09520@SP	AN7524@SP	5	4	n.d.
An11g07960@SP		AO090001000625	AFUA_6G09910	AN10959@SA	4	1	n.d.
An11g08020	ATCC_178160	AO090038000205@SP	AFUA_6G13800@SA		4	1	n.d.
An11g08060	ATCC_39296			AN8921@SP	3	1	n.d.
An11g08070@SP	ATCC_39297@SP				2	2	n.d.
An11g08140@SP	ATCC_179082@SP	AO090023000324@SP			3	3	n.d.
An11g08200@SP	ATCC_178171@SP	AO090701000165@SP		AN3770@SP	4	4	n.d.
An11g08440@SP	ATCC_178828@SP		AFUA_5G10070		3	2	n.d.
An11g08700@SP					1	1	n.d.
An11g08810@SA@SP	ATCC_179309@SA	AO090010000587@SA	AFUA_6G13940	AN8530@SA@SP	5	2	n.d.
An11g08920@SP	ATCC_39357@SP	AO090138000151@SP	AFUA_7G06290		4	3	n.d.
An11g09030@SP			AFUA_2G12830		2	1	n.d.
An11g09050				AN2556@SP	2	1	n.d.
An11g09240@SP	ATCC_179916@SP	AO090003001173@SP			3	3	n.d.
An11g09480	ATCC_137851	AO090020000311	AFUA_3G06860	AN4796@SP	5	1	n.d.
An11g09730@SA	ATCC_39432@SA	AO090020000341	AFUA_3G06590@SA@SP		4	1	n.d.
An11g10080	ATCC_178411@SP			AN4747@SP	3	2	n.d.
An11g10210@SP	ATCC_53076@SP	AO090020000092@SP	AFUA_3G06200@SP	AN4735@SP	5	5	n.d.
An11g10260@SP	ATCC_179933@SP				2	2	n.d.
An11g10270	ATCC_39479@SP				2	1	n.d.
An11g10330@SA	ATCC_53078@SA@SP	AO090020000086@SA@SP	AFUA_3G06130@SA@SP	AN2757@SA@SP	5	4	n.d.
An11g10520@SP	ATCC_178371@SP	AO090020000072	AFUA_3G06020	AN2760@SP	5	3	n.d.
An11g10560@SP	ATCC_209129	AO090020000070	AFUA_3G06000	AN1033@SA6	5	1	n.d.
An11g10790@SP		AO090020000049@SP	AFUA_3G05800		3	2	n.d.
An11g11170	ATCC_209193@SP	AO090020000016	AFUA_3G05460	AN3458	5	1	n.d.
An11g11250@SP	ATCC_53111@SP	AO090020000010@SP	AFUA_3G05400@SP	AN3463@SP	5	5	n.d.
An12g00100@SP	ATCC_56966@SP	AO090038000626	AFUA_7G02500	AN9069@SP	5	3	n.d.
An12g00340@SP	ATCC_212783	AO090038000608@SP	AFUA_7G02290	AN11163	5	2	n.d.
An12g00580@SP	ATCC_189450@SP	AO090038000586@SA	AFUA_7G02090@SP	AN9101@SP	5	4	n.d.
An12g00870	ATCC_141284	AO090038000553@SA	AFUA_7G01790	AN9133@SA@SP	5	1	n.d.
An12g00950@SP	ATCC_189722@SP			AN9134@SP	3	3	n.d.
An12g01000@SP	ATCC_43664@SP	AO090038000540@SP	AFUA_7G01710@SP	AN9130@SP	5	5	n.d.
An12g01040	ATCC_121721@SP	AO090038000535@SA@SP	AFUA_7G01670@SA	AN9140	5	2	n.d.
An12g01130@SP	ATCC_189733@SP				2	2	n.d.
An12g01150@SP	ATCC_189569@SP		AFUA_5G14860		3	2	n.d.
An12g01180@SP	ATCC_189778@SP	AO090010000312	AFUA_7G01520		4	2	n.d.
An12g01320@SP	ATCC_54475@SP	AO090012000863			3	2	n.d.
An12g01360@SA@SP	ATCC_43691@SP	AO090005001187@SP	AFUA_7G01450@SP	AN1748@SP	5	5	n.d.
An12g01560@SA	ATCC_128882	AO090020000668		AN10658@SA@SP	4	1	n.d.
An12g01800@SP	ATCC_119763		AFUA_1G03350@SP		3	2	n.d.
An12g01880@SP	ATCC_43728@SP	AO090010000207	AFUA_7G01300	AN3370@SP	5	3	n.d.
An12g01910@SP	ATCC_50333@SP	AO090010000202@SP	AFUA_7G01240@SP	AN8363@SP	5	5	Acid_Pho	Acid_Pho	Acid_Pho
An12g02220@SP	ATCC_54490@SP		AFUA_3G01910@SP	AN5282@SP	4	4	n.d.	CH
An12g02340@SP	ATCC_131911				2	1	n.d.	LipEst
An12g02410@SP	ATCC_50346@SP		AFUA_3G03880	AN1153	4	2	n.d.
An12g02450@SP					1	1	n.d.
An12g02460@SP	ATCC_57002@SP				2	2	CH	CH
An12g02540@SP	ATCC_43784@SP	AO090023000159@SP	AFUA_2G14540@SP	AN3046@SP	5	5	n.d.
An12g02550@SP	ATCC_43785@SP	AO090023000158@SP	AFUA_2G14530@SP	AN5267@SP	5	5	n.d.
An12g02590@SP					1	1	n.d.
An12g02710@SP	ATCC_133560@SP				2	2	n.d.
An12g02920@SP	ATCC_189361		AFUA_6G10160	AN7863@SP	4	2	n.d.
An12g03110@SA@SP	ATCC_189469@SA				2	1	n.d.
An12g03300@SP	ATCC_189966@SP		AFUA_3G01220@SP		3	3	proteases
An12g03370	ATCC_50375@SP				2	1	n.d.
An12g03440@SP	ATCC_50376@SP				2	2	n.d.
An12g03460	ATCC_43857	AO090010000119	AFUA_7G01090	AN3359@SA@SP	5	1	n.d.
An12g03530@SP	ATCC_185974@SP				2	2	n.d.
An12g03580	ATCC_128428@SP		AFUA_2G08370	AN6158	4	1	n.d.
An12g03850	ATCC_211648	AO090011000853	AFUA_2G08480	AN6149@SP	5	1	n.d.
An12g03860@SP	ATCC_49710@SP	AO090011000852	AFUA_2G08500@SP	AN6148@SP	5	4	n.d.
An12g03940	ATCC_54027	AO090011000845	AFUA_2G08580	AN6141@SP	5	1	n.d.
An12g03960@SP	ATCC_202096@SP	AO090011000843@SP	AFUA_2G08600	AN6139@SA	5	3	n.d.
An12g04090@SP	ATCC_42445@SP	AO090011000830			3	2	n.d.
An12g04170@SP	ATCC_211616@SP	AO090011000821@SP	AFUA_2G08790@SP	AN6119@SP	5	5	n.d.
An12g04190@SP	ATCC_138687	AO090009000565@SA			3	1	n.d.
An12g04210@SA@SP	ATCC_195452				2	1	n.d.
An12g04250@SP	ATCC_186310@SP	AO090011000410@SA@SP			3	3	n.d.
An12g04280@SP	ATCC_126926				2	1	n.d.
An12g04340@SP	ATCC_185762				2	1	n.d.
An12g04350@SP	ATCC_42427@SP	AO090011000333@SP			3	3	n.d.
An12g04480@SP	ATCC_186040@SP	AO090003001241@SP	AFUA_4G09940@SP	AN9380@SP	5	5	n.d.
An12g04510@SP	ATCC_42416	AO090023000244		AN6101	4	1	n.d.
An12g04610@SP	ATCC_211595@SP	AO090012000090@SP	AFUA_3G03870@SP	AN10419@SP	5	5	n.d.
An12g04630@SP	ATCC_42404@SP				2	2	n.d.
An12g04700@SP	ATCC_185799@SP		AFUA_2G09030@SP	AN2572@SP	4	4	n.d.
An12g04830@SP	ATCC_42383@SP	AO090011000777	AFUA_2G09180	AN6080@SP	5	3	n.d.
An12g05010@SP	ATCC_211544@SP	AO090011000745@SP	AFUA_8G06570@SP	AN6093@SP	5	5	Pectin	Pectin
An12g05070	ATCC_202003@SP	AO090010000393		AN5544	4	1	n.d.
An12g05150@SP	ATCC_49638@SP	AO090012000794@SP		AN1301@SP	4	4	n.d.
An12g05190	ATCC_185916@SA@SP	AO090012000331	AFUA_2G00110	AN6883	5	1	n.d.
An12g05210@SP	ATCC_49637@SP	AO090113000186@SP		AN3291@SP	4	4	n.d.
An12g05310@SP	ATCC_185829@SP		AFUA_6G00160@SP		3	3	n.d.
An12g05360@SP	ATCC_211532@SP	AO090103000495@SP			3	3	n.d.
An12g05390@SA@SP	ATCC_53992@SA	AO090103000498@SP			3	2	n.d.
An12g05400@SP	ATCC_42335@SP	AO090103000499@SP			3	3	n.d.
An12g05440@SA	ATCC_49633@SA@SP		AFUA_6G03200@SA	AN7373@SA	4	1	n.d.
An12g05570@SA	ATCC_186833@SA	AO090102000313@SP			3	1	n.d.
An12g05590@SP	ATCC_121874@SP	AO090023000559@SP	AFUA_3G09230@SP	AN7521@SP	5	5	n.d.
An12g05670	ATCC_42313@SA@SP	AO090010000691	AFUA_3G09680		4	1	n.d.
An12g05710@SA@SP	ATCC_211527@SA@SP				2	2	n.d.
An12g05810@SP	ATCC_123557				2	1	n.d.
An12g05840@SP		AO090005001139			2	1	n.d.
An12g05960@SP	ATCC_56689@SP	AO090102000079@SP	AFUA_2G17330@SP	AN7231@SP	5	5	proteases	proteases
An12g06110@SP					1	1	n.d.
An12g06180	ATCC_42277@SP	AO090012000114		AN5414@SA@SP	4	2	n.d.
An12g06560@SP	ATCC_185927@SP	AO090011000186			3	2	n.d.
An12g06860@SP					1	1	n.d.
An12g06930@SP					1	1	n.d.
An12g06940@SP		AO090120000200@SP			2	2	n.d.
An12g07020	ATCC_186614@SA@SP				2	1	n.d.
An12g07120	ATCC_42216@SP			AN3349	3	1	n.d.
An12g07170@SA@SP	ATCC_42212@SA@SP	AO090124000019@SA@SP		AN7557@SA@SP	4	4	n.d.
An12g07220	ATCC_186770	AO090020000381@SP			3	1	n.d.
An12g07430@SP	ATCC_42189@SP		AFUA_6G03070@SP	AN7161@SP	4	4	n.d.
An12g07500@SP	ATCC_42184@SP	AO090026000784	AFUA_6G02980@SP	AN8761@SP	5	4	Pectin	Pectin
An12g07550	ATCC_201959@SP	AO090026000789@SP	AFUA_6G02930@SP	AN8766@SP	5	4	n.d.
An12g07590	ATCC_122703	AO090012000432	AFUA_6G02900	AN11113@SP	5	1	n.d.
An12g07750@SP	ATCC_186088@SP	AO090120000174@SP	AFUA_6G02800@SP		4	4	n.d.
An12g08280@SP	ATCC_56664@SP		AFUA_5G00480	AN5012	4	2	CH	CH
An12g08380	ATCC_211423@SP	AO090120000124	AFUA_6G02370	AN8698	5	1	n.d.
An12g08630@SP	ATCC_42106@SP	AO090120000106@SA	AFUA_6G02210@SA@SP	AN9007@SA@SP	5	4	n.d.
An12g08720@SA	ATCC_49515@SA@SP	AO090120000096@SA	AFUA_6G02120@SA	AN8677@SA	5	1	n.d.
An12g08890@SP	ATCC_124867@SP	AO090009000493@SP	AFUA_6G02010	AN11246@SP	5	4	Hyp_SP	Hyp_SP
An12g09260@SA@SP	ATCC_185810@SA@SP	AO090009000517@SA@SP	AFUA_6G01870@SA@SP	AN8661@SP	5	5	n.d.
An12g09310@SP	ATCC_42059@SP		AFUA_3G09070@SP		3	3	n.d.
An12g09440@SA@SP	ATCC_42052	AO090001000153	AFUA_4G13850		4	1	n.d.
An12g09520@SP	ATCC_136823			AN8958@SP	3	2	n.d.
An12g09560@SA@SP	ATCC_42038@SA@SP	AO090011000685			3	2	n.d.
An12g09610@SP	ATCC_42034	AO090009000521			3	1	n.d.	Hyp_SP
An12g09760@SP	ATCC_49488	AO090010000355		AN2186@SP	4	2	n.d.
An12g10160@SP	ATCC_195017@SP	AO090003001375@SA@SP			3	3	n.d.
An12g10180@SP	ATCC_46006@SP	AO090010000554@SP			3	3	n.d.
An12g10200@SP	ATCC_55188@SP		AFUA_6G00690@SP		3	3	n.d.
An12g10250	ATCC_194893	AO090026000121	AFUA_7G06730	AN8592@SP	5	1	n.d.
An12g10330	ATCC_205254@SP	AO090005000691@SP	AFUA_4G01120@SP	AN5410@SP	5	4	n.d.
An12g10390@SP	ATCC_51478@SP	AO090001000066@SP	AFUA_6G00450@SP	AN1772@SP	5	5	n.d.
An12g10400@SA@SP	ATCC_55184@SA@SP	AO090701000239@SA@SP	AFUA_7G00720@SA	AN8443	5	3	n.d.
An12g10440	ATCC_214825@SA@SP	AO090010000193	AFUA_4G14070@SA@SP	AN8369@SA@SP	5	3	CH
An12g10630@SP	ATCC_51468@SP	AO090023000038@SP	AFUA_7G00800	AN2360@SP	5	4	n.d.	Acid_Pho
An12g10680@SP	ATCC_195074@SP	AO090113000040			3	2	n.d.
An12g10740@SP	ATCC_45961@SP	AO090103000213@SP		AN4203@SP	4	4	n.d.
An12g10770@SP	ATCC_45958@SP	AO090003000032@SP	AFUA_5G00630@SP		4	4	n.d.
An12g10780@SP	ATCC_140955	AO090003000033@SP	AFUA_5G00620@SA@SP		4	3	n.d.
An12g10790@SP	ATCC_141060	AO090003000034	AFUA_5G00610@SP		4	2	n.d.
An12g10890@SP	ATCC_195042@SP				2	2	n.d.
An13g00090@SA@SP	ATCC_57187@SA	AO090026000842@SA	AFUA_7G03740@SA	AN8283@SA	5	1	n.d.
An13g00110	ATCC_138621	AO090026000840	AFUA_7G03760	AN4278@SP	5	1	n.d.
An13g00300	ATCC_192050@SP	AO090026000828	AFUA_7G03880@SA	AN4266	5	1	n.d.
An13g00400	ATCC_119606	AO090026000820	AFUA_7G03940@SP	AN10533@SP	5	2	n.d.
An13g00460@SP	ATCC_213685@SP	AO090026000813@SP	AFUA_7G04010@SP	AN4257@SP	5	5	n.d.
An13g00480	ATCC_191767	AO090026000812@SP	AFUA_7G04020@SP		4	2	n.d.
An13g00620@SP	ATCC_54785@SP	AO090005000093@SP	AFUA_7G04110	AN10702@SP	5	4	n.d.			5: KDEL
An13g00780@SP	ATCC_57202@SP	AO090005000108@SP		AN5684@SP	4	4	n.d.
An13g00790@SP	ATCC_44715	AO090005000109@SP	AFUA_7G04240@SP		4	3	n.d.
An13g01220	ATCC_44753	AO090005000158@SA	AFUA_7G04660	AN3757@SP	5	1	n.d.
An13g01225	ATCC_54806@SA@SP	AO090005000162@SA@SP	AFUA_7G04690@SA@SP	AN3759@SA@SP	5	4	n.d.
An13g01260@SP	ATCC_44759@SP	AO090005000167@SP	AFUA_7G04720@SP		4	4	n.d.	CH
An13g01300@SP	ATCC_213757	AO090023000537	AFUA_7G04760	AN10444@SP	5	2	n.d.
An13g01340@SA	ATCC_191930	AO090005000173@SP	AFUA_7G04800	AN3765	5	1	n.d.
An13g01350	ATCC_54811@SP	AO090005000174		AN6414	4	1	n.d.
An13g01520@SP	ATCC_54812@SP	AO090003001523@SP	AFUA_4G13990@SP		4	4	Hyp_SP
An13g01750@SP	ATCC_57215@SP	AO090103000338@SP	AFUA_5G01330@SP	AN9186@SP	5	5	Acid_Pho
An13g01880@SP	ATCC_50877@SP		AFUA_1G01310@SP		3	3	n.d.	LipEst
An13g01890	ATCC_50878	AO090701000676	AFUA_5G07690	AN7758@SP	5	1	n.d.
An13g02060@SP	ATCC_44817@SP	AO090010000678@SA		AN10887@SA@SP	4	3	n.d.
An13g02130@SP	ATCC_191956@SP	AO090009000148@SP	AFUA_6G05350	AN6487	5	3	proteases	proteases
An13g02180@SP	ATCC_44828@SP				2	2	n.d.
An13g02380@SP	ATCC_191783@SP	AO090010000328@SP	AFUA_5G09810@SA	AN8523@SA@SP	5	4	n.d.
An13g02450@SP	ATCC_54830@SP			AN8432@SP	3	3	Hyp_SP
An13g02480@SP	ATCC_192222@SP	AO090010000340@SP	AFUA_5G09720		4	3	Oxidases
An13g02510@SP	ATCC_44850@SP	AO090005000560@SP	AFUA_6G03230@SP		4	4	n.d.
An13g02530@SP	ATCC_44851@SP	AO090010000582@SP			3	3	n.d.
An13g02620@SP	ATCC_44858@SP	AO090011000176			3	2	n.d.
An13g02690	ATCC_192054@SP	AO090009000075@SP	AFUA_3G00990	AN4110@SP	5	3	n.d.
An13g02820@SP	ATCC_192087@SP	AO090009000060@SP		AN8500@SP	4	4	n.d.
An13g03000@SP	ATCC_44878@SP	AO090005000220@SP	AFUA_2G09540@SP	AN6057@SP	5	5	n.d.
An13g03140@SP	ATCC_126829@SP	AO090026000122@SP	AFUA_3G01470@SP		4	4	n.d.
An13g03220@SA	ATCC_50918@SP	AO090020000544@SP	AFUA_5G00980		4	2	n.d.
An13g03450@SP	ATCC_141462@SA	AO090038000026@SA			3	1	n.d.
An13g03800@SP	ATCC_191883@SP				2	2	n.d.
An13g03810@SP	ATCC_131509@SP				2	2	n.d.
An13g04080@SA@SP	ATCC_44950				2	1	n.d.
An14g00140	ATCC_41464	AO090206000017	AFUA_4G04700	AN6983@SP	5	1	n.d.
An14g00150@SP	ATCC_201307@SP	AO090206000018@SP	AFUA_4G04690@SP	AN6984@SP	5	5	n.d.
An14g00270@SA@SP	ATCC_41474@SA@SP			AN6992@SA@SP	3	3	n.d.
An14g00290@SA@SP	ATCC_53723	AO090206000038	AFUA_4G04540		4	1	n.d.
An14g00400	ATCC_185508	AO090206000050@SP	AFUA_4G04430@SP	AN7006@SP	5	3	n.d.
An14g00490	ATCC_41494	AO090206000057@SP			3	1	n.d.
An14g00620@SP	ATCC_56523@SP	AO090206000073@SP	AFUA_4G04210	AN7035@SP	5	4	n.d.
An14g00640@SA	ATCC_201359@SA@SP	AO090206000078@SA	AFUA_4G04190@SA	AN7033@SA	5	1	n.d.
An14g00680	ATCC_141231@SP	AO090206000114@SA	AFUA_7G06570@SA@SP	AN1087@SA6@SP	5	3	n.d.
An14g00800@SP	ATCC_41522@SP				2	2	n.d.
An14g00860@SP	ATCC_185301@SP	AO090011000353	AFUA_4G04010@SP	AN7046@SP	5	4	LipEst
An14g00900@SP	ATCC_41530@SP	AO090011000320@SP	AFUA_4G03970@SP	AN7049@SP	5	5	n.d.
An14g01068@SP	ATCC_201412@SP	AO090011000343@SP	AFUA_4G03830@SP	AN7102@SP	5	5	n.d.
An14g01070@SP	ATCC_201415@SP	AO090011000344@SP	AFUA_4G03820@SP	AN7101@SP	5	5	n.d.
An14g01110@SP	ATCC_210944@SP	AO090011000346@SP	AFUA_4G03800	AN7131	5	3	n.d.
An14g01120	ATCC_121842	AO090011000347@SP	AFUA_4G03790@SP	AN10900@SP	5	3	n.d.
An14g01130@SP	ATCC_210947@SP	AO090011000349@SP	AFUA_4G03780@SP	AN7135@SP	5	5	n.d.	Pectin
An14g01235@SP	ATCC_185109	AO090701000451			3	1	n.d.
An14g01253@SP	ATCC_41563@SP	AO090701000453			3	2	n.d.
An14g01330@SP	ATCC_41568	AO090701000905@SP			3	2	n.d.
An14g01350@SP	ATCC_184524@SP	AO090103000468@SP			3	3	n.d.
An14g01550@SP	ATCC_56545@SP	AO090011000300@SP	AFUA_4G03660@SP	AN7142@SP	5	5	Acid_Pho
An14g01620@SP	ATCC_41596	AO090012000038		AN10868@SP	4	2	CH
An14g01770@SP	ATCC_210981@SP	AO090003001511	AFUA_8G02100@SP		4	3	CH
An14g01800@SP	ATCC_185285	AO090023000151@SP	AFUA_4G03580	AN7152@SP	5	3	CH	CH
An14g01820@SP	ATCC_210988@SP	AO090003001484@SP	AFUA_3G03060@SP	AN8333@SP	5	5	Cell_Wall		Cell_Wall
An14g01840@SP	ATCC_53770@SP		AFUA_4G03360		3	2	n.d.
An14g02010	ATCC_184679@SP	AO090011000126			3	1	n.d.
An14g02040	ATCC_185022@SP		AFUA_8G01190	AN8405@SP	4	2	n.d.
An14g02050@SP		AO090012000443@SP			2	2	n.d.
An14g02070@SP	ATCC_184668@SP	AO090011000150@SP	AFUA_2G00620	AN5320@SP	5	4	n.d.
An14g02100@SP	ATCC_56553@SP	AO090011000119@SP	AFUA_4G03240@SP		4	4	Cell_Wall	Cell_Wall
An14g02150@SP	ATCC_41638@SP				2	2	proteases
An14g02170@SP	ATCC_137517	AO090011000113@SP	AFUA_4G03210@SP	AN7180@SP	5	4	n.d.
An14g02280@SA@SP	ATCC_56560@SA@SP	AO090102000258	AFUA_4G03090@SA@SP	AN2473@SP	5	4	n.d.
An14g02300@SP	ATCC_185425@SP				2	2	n.d.
An14g02470@SP	ATCC_211032@SP	AO090011000235@SP	AFUA_4G03490@SP	AN7159@SP	5	5	proteases	proteases	proteases
An14g02620@SP	ATCC_201516		AFUA_4G01060		3	1	n.d.
An14g02650	ATCC_49304@SP		AFUA_4G01070@SP	AN3212@SP	4	3	n.d.
An14g02660@SP	ATCC_41679@SP	AO090009000028@SA	AFUA_5G00600@SP	AN3211@SP	5	4	Hyp_SP	Hyp_SP
An14g02670@SP	ATCC_53797@SP				2	2	CH	CH
An14g02740@SP	ATCC_56566@SP				2	2	n.d.
An14g02760@SP	ATCC_211053@SP	AO090026000102@SP	AFUA_7G06150@SP		4	4	CH	CH	CH
An14g02860	ATCC_41696@SP	AO090001000163		AN3194	4	1	n.d.
An14g02900@SP	ATCC_134460				2	1	n.d.
An14g02950	ATCC_184708@SP	AO090026000257@SP	AFUA_7G06580@SP		4	3	n.d.
An14g02960@SA@SP	ATCC_49321	AO090001000177			3	1	n.d.
An14g02980@SP	ATCC_53802@SP	AO090010000310@SP	AFUA_3G03040@SP		4	4	n.d.
An14g03040	ATCC_41716@SP	AO090012000172	AFUA_4G02990	AN2480	5	1	n.d.
An14g03050	ATCC_49324	AO090012000173	AFUA_4G03000	AN2481@SP	5	1	n.d.
An14g03060@SP	ATCC_201544@SA@SP				2	2	n.d.
An14g03070@SP	ATCC_41719@SP	AO090026000115@SP			3	3	n.d.
An14g03080@SP	ATCC_201546@SA@SP	AO090012000174@SP	AFUA_8G01690@SP	AN2488@SP	5	5	n.d.
An14g03110@SP	ATCC_41723@SP	AO090011000092@SP			3	3	n.d.
An14g03250@SP	ATCC_184872@SP	AO090010000100@SP	AFUA_7G01200@SP	AN3377@SP	5	5	n.d.
An14g03290@SP	ATCC_185668@SP	AO090010000626@SP	AFUA_5G08150	AN8957	5	3	n.d.
An14g03360@SA@SP	ATCC_53816@SA@SP	AO090701000835@SA@SP	AFUA_4G11360	AN5599@SP	5	4	n.d.
An14g03520@SP	ATCC_49344	AO090103000109@SP		AN8421@SP	4	3	n.d.
An14g03600@SP	ATCC_41760@SP	AO090005001284	AFUA_3G09650		4	2	n.d.
An14g03610	ATCC_184510	AO090701000647@SA		AN10028@SP	4	1	n.d.
An14g03640	ATCC_41763	AO090010000449@SP	AFUA_6G14510	AN10988	5	1	n.d.
An14g03850@SA@SP	ATCC_185000@SA@SP	AO090120000444@SA@SP		AN5360@SP	4	4	n.d.
An14g03910@SP	ATCC_53826@SP	AO090010000465@SP	AFUA_5G10760@SP	AN2752@SP	5	5	n.d.
An14g03990@SP	ATCC_56586@SA@SP	AO090010000470@SA@SP	AFUA_5G10690@SP		4	4	n.d.
An14g04100@SP	ATCC_184678@SP	AO090010000477@SP	AFUA_5G10590@SP	AN2312@SP	5	5	n.d.
An14g04200@SP	ATCC_211163@SP	AO090010000484@SP	AFUA_5G10530@SP		4	4	Pectin
An14g04210@SP	ATCC_49373@SP	AO090010000485@SP		AN2319@SP	4	4	n.d.
An14g04240	ATCC_41807@SP	AO090010000486@SP	AFUA_5G10520@SA@SP	AN2325@SP	5	4	n.d.
An14g04370@SP	ATCC_41815@SP	AO090010000087@SP	AFUA_2G00800	AN2569@SP	5	4	Pectin
An14g04420@SP	ATCC_185646@SP	AO090010000515@SP	AFUA_5G10280	AN2335@SP	5	4	n.d.
An14g04490@SP	ATCC_41820@SP	AO090010000532@SP	AFUA_5G10210		4	3	n.d.
An14g04710@SP	ATCC_201655@SP	AO090120000474@SP	AFUA_5G13300@SP	AN6888@SP	5	5	proteases	proteases	proteases
An14g05340@SP	ATCC_41877@SP	AO090113000146@SP			3	3	n.d.
An14g05370@SP	ATCC_185409@SP		AFUA_2G17540@SP		3	3	n.d.
An14g05380	ATCC_41880	AO090113000084@SA@SP	AFUA_5G13940	AN10863	5	1	n.d.
An14g05490@SP	ATCC_134363@SP	AO090113000118		AN2690@SP	4	3	n.d.
An14g05800@SP	ATCC_56619@SP	AO090026000127@SP	AFUA_5G14380@SP	AN9286@SP	5	5	CH	CH	CH
An14g05820@SP	ATCC_41910@SP				2	2	n.d.
An14g05850@SA	ATCC_135361@SA			AN8570@SA@SP	3	1	n.d.
An14g05960@SP	ATCC_49430@SP	AO090120000455@SP	AFUA_5G13180@SP	AN6869@SP	5	5	n.d.
An14g06060	ATCC_185272@SA@SP	AO090120000434@SP	AFUA_5G13090@SP	AN6857@SA@SP	5	4	n.d.
An14g06100@SP	ATCC_41934	AO090003001355			3	1	n.d.
An14g06190	ATCC_201742@SP	AO090120000424	AFUA_5G13040	AN6864	5	1	n.d.
An14g06640@SP	ATCC_201784@SP	AO090120000381@SP	AFUA_5G12550@SA@SP	AN0049@SP	5	5	n.d.
An14g06730@SP	ATCC_185139	AO090120000374	AFUA_5G12490@SP	AN5292@SP	5	3	Hyp_SP
An14g06830@SP	ATCC_211323@SP	AO090120000359@SP	AFUA_5G12390	AN0063@SP	5	4	n.d.
An14g07140@SP	ATCC_184568@SP		AFUA_1G01380@SA@SP		3	3	n.d.
An14g07170		AO090003000170@SP			2	1	n.d.
An14g07260@SA@SP	ATCC_185212@SA@SP		AFUA_1G11390@SA@SP		3	3	n.d.
An14g07390@SP					1	1	n.d.
An14g07420				AN8481@SP	2	1	n.d.
An15g00030@SP	ATCC_182442@SP	AO090701000010	AFUA_6G05260@SA@SP	AN6496@SP	5	4	n.d.
An15g00090@SP	ATCC_209940@SP	AO090701000015@SP	AFUA_6G05190@SP	AN10827@SP	5	5	n.d.
An15g00400@SA@SP	ATCC_128105@SA@SP	AO090701000045@SA@SP	AFUA_6G04930@SA@SP	AN6524@SA@SP	5	5	n.d.
An15g00450@SA@SP	ATCC_40328	AO090701000052@SA	AFUA_6G04860	AN6530	5	1	n.d.
An15g00520@SP	ATCC_40335@SP	AO090701000061@SP	AFUA_6G04780@SP	AN6546@SP	5	5	n.d.
An15g00620	ATCC_183086	AO090701000071@SP	AFUA_6G04690@SP	AN6535@SP	5	3	n.d.
An15g00630@SP	ATCC_210021@SP	AO090701000073@SP	AFUA_6G04680@SP	AN6534@SP	5	5	n.d.
An15g00670@SP	ATCC_48618	AO090701000081	AFUA_6G04640	AN6555@SP	5	2	n.d.
An15g00820@SP	ATCC_181794	AO090003000985@SP			3	2	n.d.
An15g00840@SP	ATCC_40367@SP	AO090023000367	AFUA_5G01400@SP	AN9390@SP	5	4	n.d.
An15g00850@SP	ATCC_120965	AO090003000989@SP			3	2	n.d.
An15g00920@SP	ATCC_48631@SP	AO090701000099@SP	AFUA_6G04450@SP	AN6571@SP	5	5	n.d.
An15g00970@SP	ATCC_128466	AO090701000104	AFUA_6G04410@SP		4	2	n.d.
An15g01200@SP	ATCC_137591@SA@SP		AFUA_6G04300@SA	AN6588@SA	4	1	n.d.
An15g01420@SP	ATCC_56298@SP	AO090701000141@SP	AFUA_6G04210@SP	AN6606@SP	5	5	n.d.			5: HDEL
An15g01500	ATCC_210076@SA	AO090701000147@SA	AFUA_6G04270	AN2794@SP	5	1	n.d.
An15g01590@SP	ATCC_130535		AFUA_6G03920@SP		3	2	n.d.
An15g01600	ATCC_40429		AFUA_6G03910@SP	AN6626@SP	4	2	n.d.
An15g01770	ATCC_182509	AO090701000174	AFUA_6G03740	AN6638@SP	5	1	n.d.
An15g01880@SP	ATCC_128159				2	1	n.d.
An15g01930@SA@SP	ATCC_124531@SA@SP		AFUA_6G03600@SA		3	2	n.d.
An15g01940@SP	ATCC_181979@SP	AO090009000579@SP	AFUA_6G03620@SP	AN11243@SP	5	5	n.d.
An15g02070@SP	ATCC_40468@SP	AO090103000276@SP	AFUA_8G07040	AN1821@SP	5	4	n.d.
An15g02150@SP	ATCC_40476@SA				2	1	n.d.
An15g02210@SP	ATCC_48695			AN7948@SP	3	2	n.d.
An15g02300@SP	ATCC_200605@SP	AO090023000001@SP	AFUA_6G14620@SP	AN1571@SP	5	5	Pectin	Pectin	Pectin
An15g02350@SP	ATCC_48700	AO090023000525@SP	AFUA_6G10930@SP	AN0602@SP	5	4	n.d.
An15g02520@SP	ATCC_182627				2	1	n.d.
An15g02590	ATCC_182870@SP	AO090023000142	AFUA_8G06470	AN8654	5	1	n.d.
An15g02680	ATCC_40514	AO090701000683	AFUA_5G07760@SP		4	1	n.d.
An15g02710@SP	ATCC_210156@SP	AO090701000681@SP	AFUA_5G07730@SP	AN7754@SP	5	5	n.d.
An15g02850@SP	ATCC_48718	AO090701000657@SP	AFUA_5G07480	AN7771@SP	5	3	n.d.
An15g02880@SP	ATCC_200640@SP	AO090701000652@SP	AFUA_5G07450@SP	AN7785@SP	5	5	n.d.
An15g03080@SP	ATCC_56327	AO090012000423	AFUA_2G15040	AN7577	5	1	n.d.
An15g03090@SA	ATCC_200652@SA		AFUA_2G15030@SA	AN7575@SA@SP	4	1	n.d.
An15g03100@SP	ATCC_40542@SA	AO090012000422@SA	AFUA_2G15020@SP		4	2	n.d.
An15g03390@SP	ATCC_48743	AO090012000429	AFUA_2G14850		4	1	n.d.
An15g03550@SP	ATCC_182100@SP	AO090026000804@SP			3	3	n.d.	Pectin
An15g03570@SA@SP	ATCC_182202@SA@SP	AO090026000805@SA@SP	AFUA_2G14740@SA@SP	AN7548@SA@SP	5	5	n.d.
An15g03730@SP	ATCC_182246@SP	AO090003000093@SP	AFUA_2G16580	AN3774@SP	5	4	n.d.
An15g03750	ATCC_133925		AFUA_6G14420@SP	AN2810@SP	4	2	n.d.
An15g03770@SP	ATCC_181869@SP				2	2	n.d.
An15g03800@SP	ATCC_53462@SP			AN7539@SP	3	3	n.d.
An15g03900@SP	ATCC_53463@SP	AO090005000072@SP	AFUA_2G14570@SP	AN1795@SP	5	5	n.d.
An15g03940@SA	ATCC_200686@SA	AO090005000074@SA	AFUA_2G14590@SA	AN1797@SP	5	1	n.d.
An15g03980@SP	ATCC_182700@SP	AO090005000078	AFUA_2G14610@SP	AN8099@SP	5	4	n.d.
An15g03990@SP	ATCC_182143@SP			AN1601@SP	3	3	n.d.
An15g04510@SP	ATCC_200706@SP	AO090005000575	AFUA_8G05670@SP	AN1559@SP	5	4	n.d.
An15g04550@SP	ATCC_183088	AO090026000103@SP			3	2	n.d.
An15g04570@SP	ATCC_210233	AO090103000087@SP	AFUA_6G09540@SP		4	3	n.d.
An15g04680	ATCC_182167@SP	AO090005000569	AFUA_8G05820	AN1564	5	1	n.d.
An15g04690@SP	ATCC_48778@SP	AO090005000568	AFUA_8G05830@SA@SP	AN1565@SA@SP	5	4	n.d.
An15g04750	ATCC_182673@SP		AFUA_8G06040		3	1	n.d.
An15g04760@SP	ATCC_182715@SP	AO090005000538@SP	AFUA_8G06030@SP	AN1604@SP	5	5	n.d.
An15g04800@SP	ATCC_181816@SP	AO090038000425@SP		AN5976@SP	4	4	CH
An15g04810@SA	ATCC_140813	AO090038000177@SA@SP			3	1	n.d.
An15g04900@SP	ATCC_182430@SP		AFUA_8G06830@SP		3	3	n.d.
An15g05020@SP	ATCC_40672	AO090010000253@SP			3	2	n.d.
An15g05110@SP	ATCC_182561@SP	AO090011000412@SA			3	2	n.d.
An15g05130@SP	ATCC_183005@SP				2	2	n.d.
An15g05290@SP	ATCC_128800@SP				2	2	n.d.
An15g05350@SP	ATCC_40692	AO090026000056@SA		AN6948@SP	4	2	n.d.
An15g05360	ATCC_40693	AO090020000239@SP			3	1	n.d.
An15g05370@SP	ATCC_182156@SP				2	2	Pectin
An15g05440@SP	ATCC_56345@SP	AO090012000284@SP	AFUA_2G15410@SP		4	4	n.d.
An15g05500@SP	ATCC_182725@SP				2	2	n.d.
An15g05510@SP	ATCC_182617@SP				2	2	n.d.
An15g05520@SP	ATCC_40704@SP				2	2	n.d.
An15g05730@SA@SP	ATCC_210268@SA@SP	AO090012000274@SP	AFUA_2G15560@SP	AN7603@SA@SP	5	5	n.d.
An15g05750	ATCC_53494@SA@SP	AO090012000272@SP	AFUA_2G15580@SA	AN7601@SA@SP	5	3	n.d.
An15g05840@SP	ATCC_53496@SP				2	2	n.d.
An15g05850@SP	ATCC_56350@SP		AFUA_2G15640@SP	AN7615@SP	4	4	n.d.
An15g05930@SP	ATCC_128349		AFUA_2G15690	AN10272	4	1	n.d.
An15g06140@SP	ATCC_182955@SP	AO090012000230@SP	AFUA_7G02570@SP	AN2167@SP	5	5	n.d.
An15g06270@SP	ATCC_40762@SP	AO090026000414@SP			3	3	n.d.
An15g06280	ATCC_210306@SP	AO090012000209@SP	AFUA_2G15950@SP	AN2157@SP	5	4	proteases
An15g06470@SP	ATCC_182409	AO090012000186	AFUA_2G16120@SP	AN2140@SP	5	3	n.d.
An15g06560@SP	ATCC_53517@SP	AO090012000180@SP		AN2134@SP	4	4	n.d.
An15g06770@SP	ATCC_182008@SP	AO090102000224@SP	AFUA_2G16390	AN7352	5	3	n.d.
An15g06810	ATCC_40809	AO090011000149		AN6386@SP	4	1	n.d.
An15g06820@SA@SP	ATCC_40811@SA@SP	AO090102000221@SA@SP	AFUA_2G16420@SA@SP	AN7348@SA@SP	5	5	n.d.
An15g06860@SA@SP	ATCC_210358@SA@SP	AO090102000219@SA@SP	AFUA_2G16430	AN7341	5	3	n.d.
An15g07000@SP	ATCC_40824@SP				2	2	n.d.
An15g07160@SP	ATCC_210387@SP	AO090003001295@SP		AN4882@SP	4	4	n.d.
An15g07220	ATCC_40840	AO090102000034@SP			3	1	n.d.
An15g07350	ATCC_182693@SP				2	1	n.d.
An15g07370@SP	ATCC_182707@SP		AFUA_7G00670@SP		3	3	n.d.
An15g07480@SP	ATCC_40853@SP	AO090003001518@SP	AFUA_2G00190@SP	AN0020@SP	5	5	n.d.
An15g07520@SP	ATCC_48891@SP	AO090011000051	AFUA_7G06750	AN11348	5	2	Hyp_SP	Hyp_SP
An15g07550	ATCC_200874	AO090701000752	AFUA_8G07200	AN6442@SP	5	1	n.d.
An15g07560@SP	ATCC_40862@SP	AO090103000092@SP		AN7378@SP	4	4	n.d.
An15g07570@SP	ATCC_131173@SP	AO090113000144@SP			3	3	n.d.
An15g07580	ATCC_183159	AO090011000024		AN8446@SP	4	1	n.d.
An15g07670	ATCC_40869@SP	AO090010000557		AN2799	4	1	n.d.
An15g07700@SP	ATCC_53545@SP	AO090120000005@SP	AFUA_3G02970@SP	AN7515@SP	5	5	n.d.
An15g07760@SP	ATCC_40875@SP	AO090011000055@SP		AN3336@SP	4	4	n.d.
An15g07800@SP	ATCC_182162@SP				2	2	CH
An15g07810@SP					1	1	n.d.
An15g07900@SP		AO090005000071@SA	AFUA_5G01360@SA	AN1794@SA	4	1	n.d.
An16g00070@SP		AO090005000016@SP	AFUA_3G04050@SP		3	3	n.d.
An16g00200@SP	ATCC_49176@SP				2	2	n.d.
An16g00440	ATCC_56498	AO090009000026	AFUA_1G12510@SP	AN8968@SP	5	2	n.d.
An16g00500@SP	ATCC_184185@SP	AO090102000071@SA@SP	AFUA_3G10850@SA@SP		4	4	n.d.
An16g00520	ATCC_131431@SP	AO090102000210		AN11035	4	1	n.d.
An16g00540@SP	ATCC_53702	AO090009000086	AFUA_5G01190@SP	AN6673@SP	5	3	n.d.
An16g00660	ATCC_183873@SP	AO090102000383@SP	AFUA_5G01210@SP	AN8162@SP	5	4	n.d.
An16g00670@SP	ATCC_127791				2	1	Hyp_SP	Hyp_SP
An16g00680@SP	ATCC_41405@SP	AO090138000077@SA		AN3509@SA	4	2	n.d.
An16g01030@SP	ATCC_49153@SP	AO090003001361@SP	AFUA_5G01710@SA	AN8078	5	3	n.d.
An16g01120	ATCC_183171@SP	AO090124000031			3	1	n.d.
An16g01130	ATCC_41377@SP	AO090124000037@SP	AFUA_5G03800@SA		4	2	n.d.
An16g01150@SP	ATCC_41376@SP	AO090124000035		AN7518	4	2	n.d.
An16g01210@SA@SP	ATCC_184367@SP				2	2	n.d.
An16g01290@SP		AO090023000658			2	1	n.d.
An16g01320@SA	ATCC_124892@SA@SP	AO090009000124@SA@SP			3	2	n.d.
An16g01420@SP	ATCC_138704@SP	AO090010000544			3	2	n.d.
An16g01600@SP	ATCC_183506@SP			AN4621@SP	3	3	n.d.
An16g01730@SP	ATCC_183355	AO090003001336@SP	AFUA_5G01880@SP	AN8063@SP	5	4	n.d.
An16g01740@SP	ATCC_183509				2	1	n.d.
An16g01780@SP	ATCC_53683@SP	AO090003001326@SP			3	3	Cell_Wall
An16g01850@SP	ATCC_201205@SP	AO090003001320@SP	AFUA_5G01990	AN8043	5	3	n.d.
An16g01880@SP	ATCC_210730@SP		AFUA_5G02040@SP	AN8046@SP	4	4	LipEst	LipEst
An16g02000@SP	ATCC_210724		AFUA_3G07990	AN2962	4	1	n.d.
An16g02020@SP	ATCC_123717				2	1	n.d.
An16g02250@SP	ATCC_41280@SP	AO090005001380@SP	AFUA_3G08930@SP	AN3020@SP	5	5	n.d.
An16g02300@SP		AO090005000237@SP			2	2	n.d.
An16g02380@SP	ATCC_121852				2	1	n.d.
An16g02400@SP	ATCC_125573@SP	AO090005000313			3	2	n.d.
An16g02440@SP	ATCC_184148	AO090005001347	AFUA_3G08870@SP	AN3023@SP	5	3	n.d.
An16g02530		AO090005001359@SP			2	1	n.d.
An16g02540@SP	ATCC_183966				2	1	n.d.
An16g02595@SP					1	1	n.d.
An16g02730@SP	ATCC_184195@SP	AO090005001320@SP	AFUA_1G17320@SP	AN3044@SP	5	5	n.d.
An16g02760@SP	ATCC_184037@SP	AO090005000382		AN8149@SP	4	3	n.d.
An16g02850@SP	ATCC_41165@SP	AO090005001311@SP	AFUA_3G09250@SP	AN3053@SP	5	5	n.d.
An16g02910@SP	ATCC_49061@SP	AO090005001308		AN3054@SP	4	3	n.d.
An16g02960@SP	ATCC_53643@SP		AFUA_3G09330@SP	AN3057@SP	4	4	n.d.
An16g03300	ATCC_132378@SP	AO090005001278@SA	AFUA_3G09710	AN3081@SA	5	1	n.d.
An16g03330@SP	ATCC_127809	AO090005001280@SP	AFUA_3G09690@SP	AN3079@SP	5	4	CH	CH
An16g03390@SP	ATCC_41120	AO090005001274	AFUA_3G09760		4	1	n.d.
An16g03550@SP	ATCC_49024@SP	AO090005001257@SP		AN5000@SP	4	4	n.d.
An16g03700@SP	ATCC_53620@SP	AO090003000530@SP			3	3	LipEst	LipEst
An16g03710@SA@SP	ATCC_128352@SA@SP		AFUA_3G09980@SA@SP		3	3	n.d.
An16g03950@SP	ATCC_49003@SP	AO090003000547@SP	AFUA_3G10130	AN4975	5	3	n.d.
An16g04040@SA	ATCC_133565@SP	AO090003001308@SP			3	2	n.d.
An16g04280@SP	ATCC_53600@SP				2	2	n.d.
An16g04410@SA	ATCC_210529@SA	AO090003000593@SA	AFUA_3G10470@SA	AN4941@SA@SP	5	1	n.d.
An16g04420@SP	ATCC_210525@SP	AO090003000594@SP	AFUA_3G10480@SP	AN4940@SP	5	5	n.d.
An16g04430@SA	ATCC_210522@SA@SP	AO090003000595	AFUA_3G10490	AN4939	5	1	n.d.
An16g04820	ATCC_210481@SP	AO090011000619	AFUA_2G10170	AN5989	5	1	n.d.
An16g04840@SA@SP	ATCC_183617@SP	AO090003000123@SP			3	3	n.d.
An16g04900@SP	ATCC_128502		AFUA_2G10130@SP	AN5993@SP	4	3	n.d.
An16g05320	ATCC_210445@SP			AN1703	3	1	n.d.
An16g05430@SP	ATCC_184220@SP	AO090011000660	AFUA_2G09780	AN6038@SP	5	3	n.d.
An16g05580@SP	ATCC_121960@SP	AO090011000690	AFUA_2G09640@SP	AN6049@SP	5	4	n.d.
An16g05660@SP	ATCC_40960@SP	AO090120000309@SP		AN7832@SP	4	4	n.d.
An16g05710@SP	ATCC_40956@SP	AO090701000658@SP	AFUA_5G07520@SP	AN5553@SP	5	5	n.d.
An16g05730@SA@SP	ATCC_183653@SA	AO090011000698	AFUA_7G06660@SA	AN7232@SA@SP	5	2	n.d.
An16g05970@SP	ATCC_53549@SP				2	2	n.d.
An16g06080@SP	ATCC_127191				2	1	n.d.
An16g06120@SP	ATCC_184264				2	1	n.d.
An16g06140@SP	ATCC_125691@SP				2	2	n.d.
An16g06360@SP	ATCC_183622				2	1	n.d.
An16g06370@SP	ATCC_48906@SP	AO090038000206@SP			3	3	n.d.
An16g06420@SP	ATCC_183349@SP	AO090011000712@SP			3	3	n.d.
An16g06470@SP					1	1	n.d.
An16g06580@SP	ATCC_183669@SP				2	2	n.d.
An16g06760@SP	ATCC_45625@SA@SP				2	2	n.d.
An16g06790@SP	ATCC_193675	AO090010000576@SP			3	2	n.d.
An16g06800@SP		AO090011000715@SP	AFUA_2G09520@SP		3	3	CH	CH	CH
An16g06820@SP	ATCC_205031@SP	AO090011000717@SP	AFUA_2G09470@SP	AN6059@SP	5	5	n.d.
An16g06940	ATCC_119984@SP	AO090011000734@SA			3	1	n.d.
An16g06990@SP	ATCC_214598@SP				2	2	Pectin	Pectin
An16g07020				AN5259@SP	2	1	n.d.
An16g07040	ATCC_57420@SP	AO090005000582@SP	AFUA_8G05610	AN1551@SP	5	3	CH
An16g07150@SP	ATCC_205005@SP	AO090005000592@SP	AFUA_8G05530@SP	AN1543@SP	5	5	n.d.
An16g07200@SA	ATCC_193741@SA@SP	AO090005000594@SA		AN1540	4	1	n.d.
An16g07330@SP	ATCC_45588		AFUA_8G05410@SP	AN1532@SP	4	3	n.d.
An16g07370	ATCC_194073	AO090005000613	AFUA_8G05360@SP	AN1527@SP	5	2	n.d.
An16g07380@SA@SP	ATCC_193912@SA@SP	AO090005000614@SA@SP	AFUA_8G05350@SA	AN1526@SA	5	3	n.d.
An16g07420	ATCC_57408@SP	AO090005000618	AFUA_8G05310	AN1522@SP	5	2	n.d.
An16g07470	ATCC_125918		AFUA_8G05260@SP		3	1	n.d.
An16g07520@SA@SP	ATCC_193596@SA@SP	AO090005000626@SA	AFUA_8G05200@SA	AN1513@SA	5	2	n.d.
An16g07620@SP	ATCC_214534@SP	AO090005000630@SP	AFUA_8G05140	AN1510@SP	5	4	n.d.			4: [HR][DE]EL
An16g07690	ATCC_45558	AO090005000637	AFUA_8G05060	AN1504@SP	5	1	n.d.
An16g07870@SP	ATCC_45546@SP	AO090005000648@SP	AFUA_8G04940		4	3	n.d.
An16g07920@SP	ATCC_193892	AO090005000652@SP	AFUA_8G04890	AN1493@SP	5	3	n.d.
An16g07960@SA@SP	ATCC_132225@SA@SP	AO090005000656@SP	AFUA_8G04850@SP	AN1489@SA@SP	5	5	n.d.
An16g07970@SP	ATCC_214515@SP	AO090005000658@SP	AFUA_8G04840@SP	AN1488@SP	5	5	n.d.
An16g07980@SP		AO090005000663@SP		AN10196@SP	3	3	n.d.
An16g07990	ATCC_214512@SP	AO090005000664	AFUA_8G04830	AN10201	5	1	n.d.
An16g08070@SP	ATCC_193806@SP				2	2	n.d.
An16g08090@SP	ATCC_45530	AO090005000561@SP	AFUA_3G02040		4	2	n.d.
An16g08140@SP		AO090023000921		AN2593@SP	3	2	n.d.
An16g08420@SP	ATCC_204925@SP		AFUA_8G04560@SP	AN1465@SP	4	4	n.d.
An16g08470@SP	ATCC_45507@SP	AO090023000334@SP	AFUA_8G04530@SP	AN1461@SP	5	5	n.d.			3: KDEL
An16g08570@SA@SP	ATCC_51267@SA@SP	AO090103000069@SA@SP	AFUA_8G04430	AN1455@SP	5	4	n.d.
An16g08830@SP	ATCC_126807@SP	AO090103000044@SP	AFUA_8G04260@SP	AN1442@SP	5	5	n.d.
An16g08870@SP	ATCC_193610@SP	AO090103000036@SP	AFUA_8G04210@SP	AN1433@SP	5	5	LipEst	LipEst
An16g09010@SP	ATCC_214460@SP	AO090103000026@SP	AFUA_8G04120@SP	AN1426@SP	5	5	n.d.	proteases
An16g09150@SA@SP	ATCC_55047@SA@SP	AO090103000016@SA@SP	AFUA_8G04030@SA@SP	AN1412@SA@SP	5	5	n.d.
An16g09180	ATCC_214443	AO090103000013	AFUA_8G04010	AN10203@SP	5	1	n.d.
An17g00130	ATCC_192784@SP		AFUA_5G10150@SP		3	2	n.d.
An17g00170@SA@SP	ATCC_213924@SA@SP	AO090701000290@SA	AFUA_5G06970@SA@SP	AN10975@SA@SP	5	4	n.d.
An17g00290@SP	ATCC_119891@SP	AO090701000277@SP	AFUA_5G07070	AN2218	5	3	n.d.
An17g00300@SP	ATCC_50997@SP	AO090701000274@SP	AFUA_5G07080@SP	AN2217@SP	5	5	n.d.
An17g00760@SP	ATCC_192619@SP	AO090701000220@SP	AFUA_5G07330	AN2237	5	3	n.d.
An17g00820	ATCC_54890	AO090701000214@SP	AFUA_5G06780	AN2243	5	1	n.d.
An17g00830@SP	ATCC_45118@SP				2	2	n.d.
An17g00930	ATCC_51025	AO090003001377@SP	AFUA_4G00910	AN2039@SP	5	2	n.d.
An17g01170@SP	ATCC_128861@SP	AO090009000597@SP	AFUA_5G06480@SP	AN2264@SP	5	5	n.d.
An17g01750@SP	ATCC_214063@SP	AO090009000649@SP	AFUA_5G06090@SP	AN2299@SP	5	5	n.d.
An17g01795@SA	ATCC_192595@SP		AFUA_5G06030@SP	AN2305@SA@SP	4	3	n.d.
An17g02075@SP	ATCC_120917		AFUA_5G05840@SP	AN8842@SP	4	3	n.d.
An18g00040@SP	ATCC_49775@SP	AO090023000452@SP	AFUA_8G01180	AN2584@SA@SP	5	4	n.d.
An18g00090@SP	ATCC_42579@SP	AO090010000005@SP			3	3	n.d.
An18g00110	ATCC_187660	AO090023000300@SP			3	1	n.d.
An18g00170@SP	ATCC_54071	AO090003001413@SP		AN4848@SP	4	3	n.d.
An18g00380@SA	ATCC_42592	AO090010000732		AN1145@SP	4	1	n.d.
An18g00410@SP	ATCC_187009@SP	AO090003000863		AN3982	4	2	n.d.
An18g00430@SA@SP	ATCC_188035@SA@SP			AN11159@SA@SP	3	3	n.d.
An18g00440@SP	ATCC_211758@SP	AO090010000172@SP	AFUA_1G11050@SP	AN8467@SP	5	5	n.d.
An18g00460@SP	ATCC_42599@SP				2	2	n.d.
An18g00570@SA@SP	ATCC_134351@SA@SP	AO090005000506@SA		AN6924@SA@SP	4	3	n.d.
An18g00630@SP	ATCC_54077@SP			AN2582@SP	3	3	n.d.
An18g00730@SA@SP	ATCC_54079@SA@SP				2	2	n.d.
An18g01070	ATCC_187815	AO090005000287@SP	AFUA_4G01480		4	1	n.d.
An18g01090@SP	ATCC_139485				2	1	LipEst
An18g01120@SP	ATCC_131188	AO090005000970@SP		AN10931@SP	4	3	n.d.
An18g01140@SP	ATCC_42642@SP	AO090138000046			3	2	n.d.
An18g01200@SA	ATCC_187510@SA@SP		AFUA_8G00510@SA@SP		3	2	n.d.
An18g01240@SP	ATCC_56753@SP	AO090020000283	AFUA_6G00660@SP		4	3	n.d.
An18g01290@SA	ATCC_187796@SA@SP				2	1	n.d.
An18g01320@SP	ATCC_211797@SP				2	2	proteases	proteases
An18g01340@SP	ATCC_42649	AO090005000912@SP			3	2	n.d.
An18g01360@SA	ATCC_42651@SA	AO090003001423@SA	AFUA_1G17570@SA@SP	AN2598@SA@SP	5	2	n.d.
An18g01410@SP	ATCC_42656	AO090003001408@SP	AFUA_4G00620@SP	AN10345@SP	5	4	n.d.
An18g01480@SP	ATCC_187425@SP	AO090120000448@SP		AN7399@SP	4	4	n.d.
An18g01530	ATCC_133797	AO090023000384		AN9266@SP	4	1	n.d.
An18g01570@SP	ATCC_134538@SP	AO090010000737@SA@SP		AN0171@SA@SP	4	4	n.d.
An18g01730				AN10390@SP	2	1	n.d.
An18g01760@SP	ATCC_187615@SP				2	2	n.d.
An18g01870@SP					1	1	Hyp_SP
An18g01950@SP	ATCC_186977	AO090026000748@SP		AN0207@SP	4	3	n.d.
An18g02020@SP	ATCC_211828@SP	AO090120000344@SP	AFUA_5G12260@SP	AN0075@SP	5	5	n.d.			5: KDEL
An18g02200@SP	ATCC_124139@SP	AO090120000330@SP	AFUA_5G12140@SP	AN0088@SP	5	5	n.d.
An18g02752@SP	ATCC_42759@SP				2	2	LipEst		LipEst
An18g02830@SP					1	1	Hyp_SP
An18g02850		AO090120000304	AFUA_5G11850	AN10018@SP	4	1	n.d.
An18g03100@SP	ATCC_188051@SP	AO090026000662@SP	AFUA_5G11640@SP	AN0131@SP	5	5	n.d.
An18g03360@SP	ATCC_42808@SP	AO090009000369@SP	AFUA_1G05670@SP		4	4	n.d.
An18g03490@SP	ATCC_202429@SP	AO090009000361@SP	AFUA_1G05730@SP	AN4095@SP	5	5	n.d.
An18g03570@SP	ATCC_56782@SP	AO090009000356@SP	AFUA_1G05770@SP	AN4102@SP	5	5	CH	CH	CH
An18g03690@SA@SP					1	1	n.d.
An18g03730@SP	ATCC_54157@SP	AO090009000346@SP	AFUA_1G05790@SP		4	4	n.d.
An18g03780@SA@SP	ATCC_187339	AO090009000488@SA@SP	AFUA_1G05960@SA	AN10522@SA@SP	5	3	n.d.
An18g03940@SP			AFUA_1G03790@SP	AN10496@SP	3	3	n.d.
An18g03990	ATCC_123334	AO090003000971	AFUA_1G03730	AN4019@SP	5	1	n.d.
An18g04000@SP			AFUA_1G03720	AN4020@SP	3	2	n.d.
An18g04070@SP	ATCC_56792@SP	AO090003000982@SP	AFUA_1G03630@SP	AN4049@SP	5	5	n.d.
An18g04100@SP	ATCC_202490@SP	AO090003000990@SP	AFUA_1G03600	AN4052	5	3	CH	CH	CH
An18g04140@SP	ATCC_42861@SP	AO090009000416@SP	AFUA_1G03570@SP	AN4055@SP	5	5	Acid_Pho	Acid_Pho
An18g04260@SP	ATCC_134049	AO090009000400	AFUA_1G05440	AN4068	5	1	n.d.
An18g04290@SA	ATCC_187777@SA	AO090009000397	AFUA_1G05470@SP	AN4071@SP	5	2	n.d.
An18g04430@SA@SP		AO090009000382@SA@SP		AN4083@SA@SP	3	3	n.d.
An18g04440@SP	ATCC_187401	AO090009000381@SA@SP	AFUA_1G05590@SP	AN4084@SP	5	4	n.d.
An18g04460@SP	ATCC_187386@SP	AO090026000686@SP	AFUA_5G11500@SP	AN10039@SP	5	5	n.d.
An18g04530	ATCC_49903	AO090026000694	AFUA_5G11440	AN0157@SP	5	1	n.d.
An18g04560@SA@SP	ATCC_126860@SA@SP	AO090026000697@SP	AFUA_5G11410@SA@SP	AN0160@SA@SP	5	5	n.d.
An18g04670@SP	ATCC_212087@SP	AO090009000479@SP	AFUA_1G06050@SP	AN4209@SP	5	5	n.d.
An18g04730@SP	ATCC_212091@SA@SP	AO090009000477@SP	AFUA_1G06080@SP	AN4211@SA@SP	5	5	n.d.
An18g04800@SP	ATCC_42916@SP	AO090009000471@SP	AFUA_1G06130@SP	AN10277@SP	5	5	n.d.
An18g04810@SP	ATCC_42917@SP	AO090009000470@SP	AFUA_1G06140	AN11626	5	3	Pectin
An18g05180	ATCC_212124@SP		AFUA_1G06200@SP	AN4235@SP	4	3	n.d.
An18g05220@SP	ATCC_202592	AO090001000433	AFUA_1G06180	AN10527	5	1	n.d.
An18g05450	ATCC_212147	AO090001000443	AFUA_1G06440	AN4241@SP	5	1	n.d.
An18g05470	ATCC_42955	AO090001000446@SP	AFUA_1G06450	AN4243	5	1	n.d.
An18g05500@SP	ATCC_120161@SP	AO090001000449@SP	AFUA_1G06470@SP	AN4245@SP	5	5	n.d.
An18g05540@SA	ATCC_188031@SA	AO090001000452	AFUA_1G06500@SA	AN4248@SP	5	1	n.d.
An18g05910@SP	ATCC_54233@SP	AO090001000490@SP	AFUA_1G06890@SP	AN5725@SP	5	5	n.d.
An18g05940@SP	ATCC_187227@SP	AO090001000492@SP	AFUA_1G06910	AN5727@SP	5	4	Pectin	Pectin
An18g06210@SP	ATCC_49967@SP	AO090003000058@SP	AFUA_6G06800@SP	AN5749@SP	5	5	n.d.
An18g06310@SA@SP	ATCC_123018@SA@SP	AO090003000050@SA@SP	AFUA_6G06730	AN5742@SA	5	3	n.d.
An18g06350@SP	ATCC_187626@SP	AO090003000046@SP	AFUA_6G06700@SP	AN5761@SP	5	5	n.d.
An18g06360@SP	ATCC_137474				2	1	n.d.
An18g06410@SP	ATCC_56846@SP	AO090003000040@SP	AFUA_6G06640@SP	AN5768@SP	5	5	n.d.
An18g06470@SP	ATCC_124206@SP	AO090003000036@SP	AFUA_6G06610@SP	AN5770@SP	5	5	n.d.
An18g06580@SP	ATCC_187949	AO090003000022@SA@SP	AFUA_6G06510@SP	AN5777@SP	5	4	n.d.
An18g06740@SP	ATCC_212285@SP	AO090003000010@SP		AN5788@SP	4	4	n.d.
An18g06770@SP	ATCC_187600@SA			AN5791@SP	3	2	n.d.
An19g00040@SP	ATCC_195249@SA	AO090102000006			3	1	n.d.
An19g00090	ATCC_46115			AN0550@SP	3	1	n.d.
An19g00100@SP	ATCC_122923			AN0549@SP	3	2	n.d.	CH
An19g00270@SP	ATCC_55212@SP	AO090010000030@SP	AFUA_7G05030		4	3	Pectin
An19g00280@SP	ATCC_136048				2	1	n.d.
An19g00340	ATCC_214891@SA	AO090124000052@SP			3	1	n.d.
ang	ATCC_128537	AO090023000918@SP	AFUA_4G06670@SP	AN4379@SP	4	3	Cell_Wall	Cell_Wall
ang	ATCC_53033@SP	AO090001000635	AFUA_2G05340@SP	AN7511@SP	4	3	Cell_Wall	Cell_Wall
ang	ATCC_208521@SP				1	1	Oxidases	Oxidases
ang	ATCC_53364@SP		AFUA_6G05350@SP		2	2	proteases

## Sheet: Non_SP_proteins
# A. niger centered proteins with negative SignalP3 prediction detected in secretome enriched fraction
A. niger	A. niger	A. oryzae	A. fumiGatus	A. nidulans	No	Functional	Detected by	Detected by
CBS513.88	ATCC1015	RIB40	Af293		species	group	Tsang et al (2009)	Lu et al (2010)
An01g00370	ATCC_206384	AO090009000228	AFUA_6G03260		4	No_SP	X
An01g05780	ATCC_51934		AFUA_1G02410	AN0327	4	No_SP
An01g06790	ATCC_36011				2	No_SP
An01g08710		AO090009000273	AFUA_4G13060	AN4133	4	No_SP
An01g09980	ATCC_205662	AO090701000257	AFUA_3G00590		4	No_SP	X	X
An01g12380	ATCC_55273	AO090011000378	AFUA_1G14330	AN0771	5	No_SP
An01g13560	ATCC_46294	AO090005001182	AFUA_1G15340	AN0874	5	No_SP
An02g00570	ATCC_174328				2	No_SP
An02g03740	ATCC_52189	AO090026000475	AFUA_2G11730	AN6192	5	No_SP
An02g03800					1	No_SP
An02g04280	ATCC_206723	AO090026000425	AFUA_2G12210	AN6304	5	No_SP
An02g06980	ATCC_174831	AO090003000677	AFUA_3G11220	AN4874	5	No_SP
An02g10150	ATCC_174073				2	No_SP
An02g11040	ATCC_130186	AO090001000642			3	No_SP
An02g11900	ATCC_174002	AO090005001452	AFUA_3G08260	AN2963	5	No_SP
An02g14840	ATCC_37641	AO090001000737	AFUA_2G06200	AN7440	5	No_SP
An03g03070					1	No_SP
An03g04760	ATCC_44470	AO090701000776	AFUA_8G07350	AN11003	5	No_SP
An04g01750	ATCC_203669	AO090023000837	AFUA_4G07360	AN4443	5	No_SP
An04g02640	ATCC_130434	AO090023000752	AFUA_4G08190	AN3827	5	No_SP
An04g05220	ATCC_57369	AO090003001082	AFUA_4G11390		4	No_SP	X
An06g01520	ATCC_47281	AO090009000176	AFUA_6G12370	AN3732	5	No_SP
An06g02550					1	No_SP
An07g01260					1	No_SP
An07g01420	ATCC_180150		AFUA_7G00610		3	No_SP
An07g02860	ATCC_40088	AO090005000376	AFUA_7G05360	AN6687	5	No_SP
An07g03660	ATCC_53301	AO090012000665	AFUA_5G09330		4	No_SP
An07g04650	ATCC_53278	AO090020000436	AFUA_5G08780	AN4700	5	No_SP
An07g08970	ATCC_39673				2	No_SP
An07g09920	ATCC_209263	AO090012000988	AFUA_1G07380	AN5134	5	No_SP
An08g03790	ATCC_176722				2	No_SP
An08g04900	ATCC_208093		AFUA_1G12280		3	No_SP
An08g07540	ATCC_38122	AO090023000496	AFUA_6G11190	AN0576	5	No_SP
An08g08410	ATCC_38061				2	No_SP
An08g09580	ATCC_37967				2	No_SP
An09g00580	ATCC_188323	AO090113000169			3	No_SP
An09g02820	ATCC_189204	AO090003000289	AFUA_2G04860	AN3890	5	No_SP
An09g04120	ATCC_54358	AO090020000627	AFUA_3G14340	AN2511	5	No_SP
An09g06390	ATCC_188214	AO090102000588	AFUA_5G03770	AN8242	5	No_SP
An09g06420	ATCC_54297	AO090102000584	AFUA_5G03740	AN9522	5	No_SP
An11g01850	ATCC_38822	AO090003000101	AFUA_6G08240	AN3938	5	No_SP
An12g00240	ATCC_43602		AFUA_7G02340	AN9080	4	No_SP	X
An12g03950	ATCC_211634	AO090011000844	AFUA_2G08590	AN6140	5	No_SP
An12g06660					1	No_SP
An12g07600	ATCC_211484	AO090120000178	AFUA_6G02870	AN11119	5	No_SP
An12g07780	ATCC_186415	AO090120000170	AFUA_6G02770	AN10514	5	No_SP
An13g00250	ATCC_213660	AO090026000832	AFUA_7G03830	AN4271	5	No_SP
An13g01280	ATCC_44761				2	No_SP
An13g02220	ATCC_54828		AFUA_3G00440		3	No_SP
An13g02660					1	No_SP
An14g00040	ATCC_210817	AO090206000006	AFUA_4G04760	AN6975	5	No_SP
An14g00250	ATCC_56514	AO090206000031	AFUA_4G04590	AN6996	5	No_SP
An14g04040	ATCC_201613	AO090010000472	AFUA_5G10660	AN10285	5	No_SP
An14g04480	ATCC_185018				2	No_SP
An14g04730	ATCC_185664	AO090120000477	AFUA_5G13320	AN6890	5	No_SP
An14g05810	ATCC_185138				2	No_SP
An14g06150	ATCC_41938				2	No_SP
An15g00560	ATCC_200483	AO090124000010	AFUA_6G04740	AN6542	5	No_SP
An15g01620	ATCC_182538	AO090701000157	AFUA_6G03900	AN6625	5	No_SP
An15g01910	ATCC_56308	AO090009000567	AFUA_6G03580	AN6651	5	No_SP
An15g04360	ATCC_182756				2	No_SP
An15g04420	ATCC_40621				2	No_SP
An15g07230	ATCC_53540	AO090005000241			3	No_SP	X
An15g07750					1	No_SP
An16g02500	ATCC_183278	AO090005001315			3	No_SP
An16g03770					1	No_SP
An16g05390	ATCC_53563	AO090011000654	AFUA_2G09810	AN6035	5	No_SP
An16g07460	ATCC_55080	AO090005000622	AFUA_8G05270	AN1518	5	No_SP
An16g08910	ATCC_55055	AO090103000033	AFUA_8G04180	AN1420	5	No_SP
An18g01440					1	No_SP
An18g02400	ATCC_51653	AO090120000316	AFUA_5G11970	AN0106	5	No_SP
An18g02690	ATCC_131352				2	No_SP		X
An18g02710	ATCC_54123				2	No_SP
An18g04640	ATCC_42907	AO090026000704	AFUA_5G11350	AN0166	5	No_SP
An18g04840	ATCC_212096	AO090120000080	AFUA_1G06390	AN4218	5	No_SP
ang	ATCC_125795				1	No_SP
ang	ATCC_40895			AN10104	2	No_SP
