# Supplementary material for: An inventory of the Aspergillus niger secretome by combining in silico predictions with shotgun proteomics data
Source: BMC Genomics. 2010 Oct 19;11:584. doi: 10.1186/1471-2164-11-584 (PMC3091731; doi:10.1186/1471-2164-11-584)
Supplement: Additional file 3 — Aspergillus niger proteins detected by high-throughput mass spectrometry of secretome enriched fractions cultured under a set of controlled conditions [file 1471-2164-11-584-S3.XLS]

## Sheet: detected proteins
# Proteins detected by high-throughput mass spectrometry of secretome enriched fractions of A. niger N402 cultured under a set of controlled conditions
No.	Functional group		Description	Locus tag	SignalP3 prediction	SP according to classifier * (see sup. file 1)	Spectral counts on sorbitol growth conditions (t-24 and t-48)	Spectral counts on GalA growth conditions (t-24 and t-48)	Spectral counts under starvation conditions (all 9 samples)	MEROPS peptidase family	CAZy family	Predicted GPI-anchored protein	Functional classification of ambiguous and likely SP proteins in the SignalP3 defined non-SP group
1	CARBOHYDRATE		endo-14-xylanase xynB - Aspergillus niger	An01g00780	SP	yes	0	0	12		Glycoside Hydrolase Family 11
2	ACTIVE		strong similarity to alphaalpha-trehalase treA - Aspergillus nidulans	An01g01540	SP	likely SP	10	10	0		Glycoside Hydrolase Family 65
3	ENZYMES		strong similarity to 13-beta-glucanosyltransferase gel1 - Aspergillus fumigatus	An01g03090	SP	likely SP	1	0	1		Glycoside Hydrolase Family 81
4			strong similarity to mixed-linked glucanase precursor MLG1 - Cochliobolus carbonum-	An01g04560	SP	likely SP	0	0	4		Glycoside Hydrolase Family 16
5			strong similarity to alpha-L-rhamnosidase A precursor rhaA - Aspergillus aculeatus-	An01g06620	SP	yes	0	7	0		Glycoside Hydrolase Family 78
6			xylosidase xlnD - Aspergillus niger-	An01g09960	SP	yes	5	23	100		Glycoside Hydrolase Family 03
7			strong similarity to enzyme with sugar transferase activity from patent JP11009276-A - Acremonium sp.-	An01g10930	SP	yes	3	4	1		Glycoside Hydrolase Family 31
8			14-beta-D-glucan cellobiohydrolase B precursor cbhB - Aspergillus niger	An01g11660	SP	yes	1	0	1		Glycoside Hydrolase Family 7
9			strong similarity to hypothetical glucan beta-13 exoglucanase exgS - Aspergillus phoenicis	An01g12450	SP	yes	16	12	10		Glycoside Hydrolase Family 55
10			strong similarity to mannosyl-oligosaccharide 12-alpha-mannosidase msdS - Aspergillus saitoi	An01g12550	SP	yes	95	71	13		Glycoside Hydrolase Family 47
11			alpha-galactosidase aglB - Aspergillus niger-	An02g11150	SP	yes	25	7	2		Glycoside Hydrolase Family 27
12			strong similarity to diglycosidase related protein SEQ ID NO:10 from patent WO200018931-A1 - Aspergillus fumigatus-	An03g00500	SP	yes	16	15	15		Glycoside Hydrolase Family 30
13			endo-14-beta-xylanase A precursor xynA - Aspergillus niger [putative sequencing error]	An03g00940	SP	yes	0	0	2		Glycoside Hydrolase Family 10
14			14-beta-D-arabinoxylan arabinofuranohydrolase axhA - Aspergillus niger	An03g00960	SP	likely SP	1	0	6		Glycoside Hydrolase Family 62
15			similarity to endo-beta-14-glucanase - Bacillus polymyxa	An03g01050	SP	yes	1	0	0		Glycoside Hydrolase Family 05
16			similarity to cellulase #2 from patent US2003036176-A1 - Xanthomonas campestris-	An03g04190	SP	yes	3	0	0		expansin-like protein
17			similarity to glucan 13-beta-glucosidase Bgl2 - Saccharomyces cerevisiae	An03g05290	SP	yes	113	54	86		Glycoside Hydrolase Family 17
18			strong similarity to endo-beta-14-glucanase EGIII-like from patent WO9931255-A2 - Emericella desertoru	An03g05530	SP	yes	2	3	0		Glycoside Hydrolase Family 12
19			glucan 14-alpha-glucosidase glaA - Aspergillus niger	An03g06550	SP	yes	175	19	132		Glycoside Hydrolase Family 15
20			strong similarity to beta-glucosidase bglB - Candida wickerhamii-	An04g03170	SP	ambiguous	2	0	0		Glycoside Hydrolase Family 01
21			extracellular alpha-glucosidase aglU - Aspergillus niger-	An04g06920	SP	yes	81	3	18		Glycoside Hydrolase Family 31
22			strong similarity to extracellular alpha-amylase amyA/amyB - Aspergillus niger-	An04g06930	SP	yes	4	1	0		Glycoside Hydrolase Family 13
23			strong similarity to hypothetical protein CC0812 - Caulobacter crescentus-	An04g09360	SP	yes	1	3	0		Carbohydrate Esterase Family 12
24			alpha-galactosidase aglA - Aspergillus niger-	An06g00170	SP	yes	9	0	10		Glycoside Hydrolase Family 27
25			strong similarity to exo-13-beta-glucanase KlEXG1 - Kluyveromyces lactis	An08g01100	SP	yes	2	3	0		Glycoside Hydrolase Family 05
26			strong similarity to xylan 14-beta-xylosidase - Butyrivibrio fibrisolvens	An08g01900	SP	ambiguous	0	0	8		Glycoside Hydrolase Family 43
27			strong similarity to hypothetical protein CC0533 - Caulobacter crescentus-	An08g03060	SP	yes	0	0	2		Glycoside Hydrolase Family 92
28			strong similarity to 13-beta-glucanosyltransferase bgt1 - Aspergillus fumigatus	An08g03580	SP	yes	13	5	0		Glycoside Hydrolase Family 17
29			strong similarity to hypothetical endoglucanase IV - Trichoderma reesei-	An08g05230	SP	yes	12	1	2		Glycoside Hydrolase Family 61
30			similarity to alpha-12-mannosidase aman2 - Bacillus sp.	An08g08370	SP	yes	4	0	3		Glycoside Hydrolase Family 92
31			beta-fructofuranosidase precursor suc1 - Aspergillus niger-	An08g11070	SP	yes	0	6	0		Glycoside Hydrolase Family 32
32			alpha-galactosidase aglC - Aspergillus niger [truncated ORF][putative sequencing error]	An09g00260	SP	yes	2	8	1		Glycoside Hydrolase Family 36
33			strong similarity to beta-N-acetylhexosaminidase from patent WO9839459-A1 - Penicillium chrysogenum-	An09g02240	SP	yes	0	0	2		Glycoside Hydrolase Family 20
34			strong similarity to alpha-xylosidase XylS - Sulfolobus solfataricus-	An09g03300	SP	yes	0	5	7		Glycoside Hydrolase Family 31
35			strong similarity to beta-glucosidase bgln - Candida molischiana-	An11g00200	SP	yes	0	1	0		Glycoside Hydrolase Family 03
36			inulinase inuA - Aspergillus niger-	An11g03200	SP	yes	1	1	0		Glycoside Hydrolase Family 32
37			acid alpha-amylase - Aspergillus niger[putative sequencing error]	An11g03340	SP	yes	47	1	27		Glycoside Hydrolase Family 13
38			beta-mannosidase mndA - Aspergillus niger[putative sequencing error]	An11g06540	SP	likely SP	0	12	2		Glycoside Hydrolase Family 02
39			strong similarity to alpha-amylase - Aspergillus niger-	An12g02460	SP	yes	5	10	0		Glycoside Hydrolase Family 13
40			exo-inulinase inu1 - Aspergillus niger-	An12g08280	SP	ambiguous	12	3	0		Glycoside Hydrolase Family 32
41			weak similarity to heparanase - Homo sapiens-	An14g01620	SP	ambiguous	5	19	0		Glycoside Hydrolase Family 79
42			strong similarity to beta-glucosidase bgln - Candida molischiana-	An14g01770	SP	yes	0	20	0		Glycoside Hydrolase Family 03
43			strong similarity to alpha-galactosidase - Cyamopsis tetragonoloba-	An14g01800	SP	likely SP	7	8	5		Glycoside Hydrolase Family 27
44			strong similarity to endoglucanase IV egl4 - Trichoderma reesei-	An14g02670	SP	yes	2	0	1		Glycoside Hydrolase Family 61
45			endoglucanase A eglA - Aspergillus niger-	An14g02760	SP	yes	0	0	6		Glycoside Hydrolase Family 12
46			alpha-glucuronidase aguA - Aspergillus niger-	An14g05800	SP	yes	0	0	3		Glycoside Hydrolase Family 67
47			strong similarity to beta-12-D-glucosidase B2Tom - Septoria lycopersici	An15g04800	SP	yes	0	3	0		Glycoside Hydrolase Family 03
48			strong similarity to precursor of alpha-amylase A - Aspergillus niger-	An15g07800	SP	yes	13	3	0		Glycoside Hydrolase Family 13
49			weak similarity to endo-14-beta-xylanase CAA93120.1 - Ascochyta pisi	An16g03330	SP	yes	15	14	7		thaumatin-like protein
50			strong similarity to endoglucanase eglB - Aspergillus niger-	An16g06800	SP	yes	31	25	5		Glycoside Hydrolase Family 05
51			beta-glucosidase bgl1 - Aspergillus niger-	An18g03570	SP	yes	99	92	148		Glycoside Hydrolase Family 03
52			strong similarity to 43 kDa secreted glycoprotein precursor gp43 - Paracoccidioides brasiliensis-	An18g04100	SP	likely SP	1	3	2		Glycoside Hydrolase Family 05
total counts per group							835	475	644
53	CARBOHYDRATE		alpha-l-arabinofuranosidase a precursor abfA - Aspergillus niger-	An01g00330	SP	yes	0	5	13		Glycoside Hydrolase Family 51
54	ACTIVE		strong similarity to secreted beta-galactosidase lacA - Aspergillus niger-	An01g10350	SP	yes	2	37	0		Glycoside Hydrolase Family 35
55	ENZYMES,		polygalacturonase pgaI - Aspergillus niger-	An01g11520	SP	yes	0	2	0		Glycoside Hydrolase Family 28
56	PECTIN		beta-galactosidase lacA - Aspergillus niger-	An01g12150	SP	yes	4	45	8		Glycoside Hydrolase Family 35
57	RELATED		polygalacturonase E precursor pgaE - Aspergillus niger-	An01g14670	SP	yes	0	3	0		Glycoside Hydrolase Family 28
58			strong similarity to acetyl-esterase I from patent WO9502689-A - Aspergillus aculeatus-	An02g02540	SP	yes	0	19	1		Carbohydrate Esterase Family 16
59			endopolygalacturonases pgaB - Aspergillus niger-	An02g04900	SP	yes	4	7	2		Glycoside Hydrolase Family 28
60			strong similarity to endo-alpha-15-arabinanase abnA - Aspergillus niger	An02g10550	SP	yes	41	32	12		Glycoside Hydrolase Family 43
61			similarity to polygalacturonase XOPG1 - Lycopersicon esculentum-	An02g12450	SP	yes	0	19	0		Glycoside Hydrolase Family 28
62			similarity to pectin methylesterase pmeA - Aspergillus oryzae-	An02g12505	SP	yes	2	89	0		Carbohydrate Esterase Family 08
63			pectinesterase pmeA - Aspergillus niger-	An03g06310	SP	yes	2	47	0		Carbohydrate Esterase Family 08
64			strong similarity to exo-alpha 14-polygalacturonase PGX1 - Cochliobolus carbonum	An03g06740	SP	yes	0	40	0		Glycoside Hydrolase Family 28
65			strong similarity to pectin methylesterase pme1 - Aspergillus aculeatus-	An04g09690	SP	yes	2	16	0		Carbohydrate Esterase Family 08
66			strong similarity to endo-xylogalacturonan hydrolase xghA - Aspergillus tubingensis-	An04g09700	SP	yes	0	4	0		Glycoside Hydrolase Family 28
67			strong similarity to beta-galactosidase lacA - Aspergillus niger-	An06g00290	SP	yes	0	8	0		Glycoside Hydrolase Family 35
68			strong similarity to hypothetical protein T16K5.230 - Arabidopsis thaliana-	An08g10780	SP	yes	9	9	3		Glycoside Hydrolase Family 43
69			ferulic acid esterase A faeA - Aspergillus niger-	An09g00120	SP	yes	0	0	2		Carbohydrate Esterase Family 01
70			similarity to acetyl xylan esterase precursor axe1 - Trichoderma reesei-	An09g00790	SP	yes	1	0	0		cutinase-like protein
71			strong similarity to alpha-L-arabinofuranosidase A abfA - Aspergillus niger-	An09g00880	SP	ambiguous	0	8	0		Glycoside Hydrolase Family 51
72			endo 15-alpha-arabinanase abnA - Aspergillus niger	An09g01190	SP	yes	1	0	0		Glycoside Hydrolase Family 43
73			rhamnogalacturonan acetyl esterase rgaeA - Aspergillus niger-	An09g02160	SP	yes	1	0	0		SGNH hydrolase protein
74			endo-polygalacturonase D pgaD - Aspergillus niger-	An09g03260	SP	yes	0	3	0		Glycoside Hydrolase Family 28
75			acetyl xylan esterase axeA - Aspergillus niger-	An12g05010	SP	yes	0	0	1		Carbohydrate Esterase Family 01
76			strong similarity to exopolygalacturonase pgaX - Aspergillus tubingensis-	An12g07500	SP	yes	0	18	0		Glycoside Hydrolase Family 28
77			rhamnogalacturonase rhgB - Aspergillus niger-	An14g04200	SP	yes	4	2	0		Glycoside Hydrolase Family 28
78			pectin lyase pelA - Aspergillus niger-	An14g04370	SP	yes	0	8	0		Polysaccharide Lyase Family 01
79			arabinofuranosidase B abfB - Aspergillus niger-	An15g02300	SP	yes	61	99	22		Glycoside Hydrolase Family 54
80			polygalacturonase pgaII - Aspergillus niger-	An15g05370	SP	yes	1	5	0		Glycoside Hydrolase Family 28
81			endo-polygalacturonase A pgaA - Aspergillus niger [putative frameshift][putative frameshift]	An16g06990	SP	yes	0	1	0		Glycoside Hydrolase Family 28
82			strong similarity to exo-polygalacturonase PGX from patent WO9414966-A - Aspergillus tubingensis-	An18g04810	SP	likely SP	0	2	0		Glycoside Hydrolase Family 28
83			strong similarity to arabinogalactan endo-14-beta-galactosidase gal1 - Aspergillus aculeatus	An18g05940	SP	yes	0	4	0		Glycoside Hydrolase Family 53
84			pectin lyase pelD - Aspergillus niger-	An19g00270	SP	yes	0	1	0		Polysaccharide Lyase Family 01
85			arabinofuranosidase E abfE - Aspergillus niger	ACE00420	SP	yes	0	7	0		Glycoside Hydrolase Family 51
total counts per group							135	540	64
86	PROTEASES/		sim. to lysosomal protease CLN2 - Rattus norvegicus-	An01g01750	SP	yes	14	5	24	peptidase family S53
87	PEPTIDASES		s. sim. to serine-type carboxypeptidase I cdpS - Aspergillus saitoi[putative sequencing error]	An02g04690	SP	yes	9	5	3	peptidase family S10
88			aspartic protease pepE - Aspergillus niger-	An02g07210	SP	yes	0	0	2	peptidase family A1
89			s. sim. to lysosomal pepstatin insensitive protease CLN2 - Homo sapiens-	An03g01010	SP	yes	9	10	2	peptidase family S53
90			s. sim. to vacuolar aminopeptidase Y Ape3 - Saccharomyces cerevisiae-	An03g01660	SP	yes	0	8	3	peptidase family M28
91			s. sim. to carboxypeptidase S1 - Penicillium janthinellum-	An03g05200	SP	yes	38	21	49	peptidase family S10
92			s. sim. to precursor of pepsin A3 - Homo sapiens-	An04g01440	SP	yes	0	0	2	peptidase family A1
93			s. sim. to lysosomal pepstatin insensitive protease CLN2 - Homo sapiens-	An06g00190	SP	yes	7	16	68	peptidase family S53
94			endoprotease Endo-Pro - Aspergillus niger-	An08g04490	SP	yes	58	25	53	peptidase family S28
95			s. sim. to hypothetical lysosomal pepstatin insensitive protease CLN2 - Canis lupus-	An08g04640	SP	yes	17	4	24	peptidase family S53
96			s. sim. to aspartic protease pr1 - Phaffia rhodozyma-	An12g03300	SP	yes	0	1	0	peptidase family A1
97			s. sim. to dipeptidyl peptidase II DPPII - Rattus norvegicus-	An12g05960	SP	yes	42	20	29	peptidase family S28
98			s. sim. to aspartic proteinase Yps3 - Saccharomyces cerevisiae-	An13g02130	SP	likely SP	1	1	0	peptidase family A1
99			s. sim. to serine-type carboxypeptidase precursor cpdS - Aspergillus phoenicis-	An14g02150	SP	yes	0	1	4	peptidase family S10
100			s. sim. to protein PRO304 from patent WO200104311-A1 - Homo sapiens-	An14g02470	SP	yes	18	18	67	peptidase family S53
101			aspartic proteinase aspergillopepsin I pepA - Aspergillus niger-	An14g04710	SP	yes	87	33	226	peptidase family A1
102			s. sim. to aspartic proteinase aspergillopepsin I pepA - Aspergillus niger [truncated ORF]-	An15g06280	SP	yes	4	0	0	peptidase family A1
103			s. sim. to extracellular protease precursor Bar1 - Saccharomyces cerevisiae-	An18g01320	SP	yes	9	8	17	peptidase family A1
104			putative aspartic-type endo peptidase, secreted, not in CBS	ATCC 53364	SP	yes	2	3	4	peptidase family A1
total counts per group							315	179	577
105	LIPASES/		sim. to nonhemolytic phospholipase C PC-PLC - Burkholderia pseudomallei-	An01g14940	SP	yes	14	0	42
106	ESTERASES		s. sim. to lysophospholipase phospholipase B - Penicillium notatum-	An02g13220	SP	ambiguous	0	8	9
107			s. sim. to cephalosporin esterase - Rhodosporidium toruloides-	An02g14290	SP	yes	9	6	0
108			sim. to lipase LIP1 - Candida rugosa-	An03g06630	SP	yes	0	3	0
109			s. sim. to lysophospholipase from patent WO0127251 - Aspergillus oryzae-	An04g03590	SP	yes	0	1	0
110			s. sim. to secretory lipase LIP2 - Candida albicans-	An07g00440	SP	yes	3	5	6
111			s. sim. to butyrylcholinesterase BChE - Oryctolagus cuniculus-	An07g04470	SP	yes	0	1	0
112			s. sim. to phospholipase B - Penicillium notatum-	An09g01240	SP	yes	2	14	11
113			sim. to lipase lip1 - Geotrichum candidum-	An09g05120	SP	ambiguous	1	1	0
114			s. sim. to triacylglycerol lipase Lip5 - Candida rugosa-	An11g00100	SP	yes	87	59	0
115			strong similarity to precursor of tannase - Aspergillus oryzae-	An11g01220	SP	ambiguous	4	1	0
116			s. sim. to triacylglycerol lipase Lip5 - Candida rugosa-	An14g00860	SP	yes	6	52	0
117			s. sim. to lysophospholipase - Aspergillus foetidus-	An16g01880	SP	yes	26	6	4
118			s. sim. to phospholipase B from patent US6146869-A - Aspergillus oryzae-	An16g03700	SP	yes	1	3	6
119			s. sim. to triacylglycerol lipase lipI - Geotrichum candidum-	An16g08870	SP	yes	0	1	0
120			s. sim. to lysophospholipase from patent WO0127251-A - Aspergillus oryzae-	An18g01090	SP	ambiguous	0	1	0
121			s. sim. to hypothetical protein BAC47708.1 - Bradyrhizobium japonicum-	An18g02752	SP	yes	13	14	0
total counts per group							166	176	78
122	ACID		s. sim. to acid phosphatase pho - Pichia pastoris-	An03g05930	SP	yes	0	0	2
123	PHOSPHATASES		s. sim. to phosphate-repressible acid phosphatase precursor phoA - Penicillium chrysogenum-	An08g09850	SP	yes	2	5	3
124			acid phosphatase aph 3-phytase phyB - Aspergillus niger	An08g11030	SP	yes	1	0	2
125			s. sim. to phytase phyA3 - Aspergillus fumigatus-	An12g01910	SP	yes	75	51	7
126			acid phosphatase aphA - Aspergillus niger-	An13g01750	SP	yes	0	0	11
127			s. sim. to acid phosphatase AFPhoA - Aspergillus ficuum-	An14g01550	SP	yes	5	3	0
128			s. sim. to extracellular acid phosphatase PhoA - Penicillium chrysogenum-	An18g04140	SP	yes	1	0	2
total counts per group							84	59	27
129	CELL WALL		s. sim. to filamentous growth protein Dfg5 - Saccharomyces cerevisiae-	An01g06500	SP	yes	0	1	0		Glycoside hydrolase family 76
130	PROTEINS		s. sim. to cell wall protein Crh1 - Saccharomyces cerevisiae-	An01g11010	SP	yes	36	16	36		Glycoside Hydrolase Family 16	yes
131			cerato-platanin	An02g01550	SP	yes	0	0	14
132			s. sim. to hypothetical ECM33 homolog SPCC1223.12c - Schizosaccharomyces pombe-	An04g01230	SP	yes	44	40	51			yes
133			sim. to hypothetical protein MLD14.3 - Arabidopsis thaliana-	An04g07160	SP	likely SP	3	4	6
134			w. sim. to hypothetical cell wall protein binB - Aspergillus nidulans-	An06g00160	SP	yes	0	0	3
135			s. sim. to filamentous growth protein Dfg5 - Saccharomyces cerevisiae-	An06g00360	SP	ambiguous	5	4	0		Glycoside hydrolase family 76	yes
136			s. sim. to cell wall protein Utr2 - Saccharomyces cerevisiae-	An07g07530	SP	yes	40	25	0		Glycoside Hydrolase Family 16	yes
137			sim. to trehlose metabolism factor Pmu1 - Saccharomyces cerevisiae-	An08g02590	SP	yes	13	16	0			yes
138			s. sim. to precursor of glycophospholipid-anchored surface glycoprotein Gas1 - Saccharomyces cerevisiae-	An08g07350	SP	yes	13	4	3		Glycoside Hydrolase Family 72	yes
139			s. sim. to glycosylphosphatidylinositol-anchored beta(1-3)glucanosyltransferase gel3 - Aspergillus fumigatus-	An09g00670	SP	yes	31	26	7		Glycoside Hydrolase Family 72 and Carbohydrate-Binding Module Family 43	yes
140			s. sim. to 13-beta-glucanosyltransferase gel1 - Aspergillus fumigatus	An10g00400	SP	yes	50	39	22		Glycoside Hydrolase Family 72	yes
141			s. sim. to cell wall protein Crh1 - Saccharomyces cerevisiae-	An11g01540	SP	yes	5	1	0		Glycoside hydrolase family 16
142			s. sim. to hypothetical cell wall protein binB - Aspergillus nidulans-	An14g01820	SP	yes	7	3	118
143			galactomannoprotein; s. sim. to cell wall antigen MP1 - Penicillium marneffei-	An14g02100	SP	yes	5	0	17			yes
144			sim. to protein CAP22 - Colletotrichum gloeosporioides-	An16g01780	SP	yes	0	0	1			yes
145			Allergen Asp F7 homolog	ATCC 128537	No_SP	yes	26	19	11
146			lipid anchored surface protein (GAS1), not in CBS	ATCC 53033	SP	yes	51	43	47		Glycoside Hydrolase Family 72	yes
total counts per group							329	241	336
147	OXIDASES		sim. to hydroquinone oxidase mcrA - Streptomyces lavendulae-	An01g01430	SP	yes	5	7	0
148			s. sim. to catalase cat1 - Aspergillus fumigatus-	An01g01550	SP	yes	11	6	38
149			catalase R catR - Aspergillus niger-	An01g01820	SP	yes	15	56	43
150			w. sim. to tyrosinase melC2 - Streptomyces lincolnensis-	An01g09220	SP	yes	32	50	1
151			s. sim. to laccase I precursor yA - Aspergillus nidulans-	An01g13660	SP	yes	13	0	0
152			s. sim. to carbohydrate oxidase CHO from patent WO9931990-A1 - Microdochium nivale-	An01g14520	SP	yes	0	1	0
153			sim. to hypothetical oxidoreductase ox1 - Claviceps purpurea [putative sequencing error][putative sequencing error]	An02g00460	SP	yes	2	3	0
154			sim. to 6-Hydroxy-D-nicotine oxidase 6-HDNO - Arthrobacter oxidans-	An02g00740	SP	yes	6	6	0
155			s. sim. to 6-hydroxy-D-nicotine oxidase 6-HDNO - Arthrobacter oxidans-	An03g00460	SP	yes	54	30	0
156			s. sim. to isoamyl alcohol oxidase mreA - Aspergillus oryzae-	An03g06270	SP	yes	65	32	0
157			s. sim. to mcrA - Streptomyces lavendulae-	An04g04440	SP	yes	0	1	0
158			sim. to 6-hydroxy-D-nicotine oxidase 6-HDNO - Arthrobacter oxidans-	An05g02390	SP	yes	6	27	0
159			sim. to chloroperoxidase CPO - Caldariomyces fumago-	An06g00720	SP	yes	53	21	15
160			sim. to 6-hydroxy-D-nicotine oxidase 6-HDNO - Arthrobacter oxidans-	An07g02360	SP	yes	70	100	15
161			s. sim. to lactonohydrolase - Fusarium oxysporum-	An08g00490	SP	yes	0	3	0
162			sim. to 6-hydroxy-D-nicotine oxidase 6-HDNO - Arthrobacter oxidans-	An09g01920	SP	yes	0	10	0
163			sulphydryl oxidase Sox from patent EP565172-A1 - Aspergillus niger-	An09g05940	SP	yes	16	29	42
164			s. sim. to isoamyl alcohol oxidase mreA - Aspergillus oryzae-	An11g03740	SP	yes	43	39	0
165			s. sim. to polyamine oxidase PAO - Zea mays-	An13g02480	SP	yes	4	4	0
166			putative oxidioreductase, not in CBS	ATCC 208521	SP	NA	0	4	13
total counts per group							395	429	167
167	HYPOTHETICAL		s. sim. to cytochrome P450 monooxygenase avnA - Aspergillus parasiticus-	An01g00680	SP	ambiguous	0	0	1
168	SP PROTEINS		s. sim. to IgE-binding protein - Aspergillus fumigatus-	An01g06280	SP	yes	0	0	1
169			s. sim. to ribonuclease T2 precursor rntB - Aspergillus oryzae-	An01g10580	SP	yes	11	5	7
170			s. sim. to hypothetical protein CAC28784.2 - Neurospora crassa-	An01g12240	SP	yes	6	3	0
171			sim. to ciscis-muconate lactonizing enzyme I TcMLE - Trichosporon cutaneum	An01g14730	SP	yes	168	79	30
172			s. sim. to asparaginase II Asp3 - Saccharomyces cerevisiae-	An01g14960	SP	yes	34	15	0
173			sim. to enantiomer-selective amidase amdA - Rhodococcus sp.-	An02g00190	SP	yes	24	22	0
174			hypothetical protein-	An02g04060	SP	yes	0	0	2
175			s. sim. to mutarotase enzyme from patent JP07039380-A - Sus scrofa-	An02g09090	SP	likely SP	1	8	24
176			s. sim. to EST an_0208 - Aspergillus niger-	An02g11180	SP	ambiguous	0	0	4
177			hypothetical protein-	An02g11620	SP	yes	0	1	1
178			sim. to hypothetical protein ID880 - Bradyrhizobium japonicum-	An02g13300	SP	yes	0	0	3
179			hypothetical protein-	An02g13650	SP	yes	0	0	6
180			s. sim. to glutaminase A gtaA - Aspergillus oryzae-	An02g13750	SP	yes	8	10	3
181			s. sim. to hypothetical allergic bronchopulmonary aspergillosis allergen rAsp f 4 from patent WO9828624-A1 - Aspergillus fumigatus-	An03g00770	SP	yes	9	6	0
182			hypothetical protein-	An03g01060	SP	yes	0	0	3
183			sim. to almond N-glycosidase from patent EP676473-A2 - Prunus dulcis-	An03g03300	SP	likely SP	2	2	0
184			s. sim. to arylsulfatase ars-1 - Neurospora crassa-	An03g06540	SP	yes	0	1	0
185			sim. to phorbol activated nuclear factor-like protein PNF1 from patent WO200162790-A2 - Homo sapiens-	An04g03830	SP	yes	0	5	1
186			sim. to cytochrome P450 3A9 CYP3A - Rattus norvegicus-	An04g08510	SP	yes	0	0	1
187			s. sim. to hypothetical conserved protein SPAC12B10.16c - Schizosaccharomyces pombe-	An04g08730	SP	yes	24	24	8
188			s. sim. to hypothetical amidase Z37509 - Saccharomyces cerevisiae-	An05g01860	SP	likely SP	28	10	0
189			sim. to hypothetical lipoprotein SC4A2.13c - Streptomyces coelicolor-	An07g00510	SP	yes	0	1	4
190			s. sim. to antifungal protein precursor paf - Penicillium chrysogenum-	An07g01320	SP	NA	5	0	5
191			s. sim. to SUN family protein su1p - Schizosaccharomyces pombe-	An07g02730	SP	yes	4	0	0
192			hypothetical protein-	An07g03930	SP	yes	0	1	0
193			s. sim. to hypothetical protein SC4G1.04c - Streptomyces coelicolor-	An08g01180	SP	yes	0	2	0
194			s. sim. to protein 4MeS - Metarhizium anisopliae-	An08g09420	SP	yes	1	0	0
195			hypothetical protein-	An09g00540	SP	yes	3	0	0
196			w. sim. to hypothetical protein Ta0309 - Thermoplasma acidophilum-	An09g03650	SP	yes	14	3	0
197			s. sim. to purine nucleoside permease NUP - Candida albicans-	An10g00800	SP	yes	40	24	25
198			w. sim. to cDNA for 59-kDa readthrough protein RT - Sorghum chlorotic spot virus-	An11g00040	SP	yes	3	2	10
199			s. sim. to hypothetical protein BAC67939.1 - Streptomyces avermitilis-	An11g03760	SP	yes	1	12	0
200			s. sim. to hypothetical protein encoded by An04g04580 - Aspergillus niger-	An11g05870	SP	ambiguous	0	0	1
201			sim. to hypothetical protein EAA72664.1 - Gibberella zeae-	An12g08890	SP	yes	0	1	0
202			hypothetical protein-	An13g01520	SP	yes	21	16	31
203			s. sim. to hypothetical protein AAO76127.1 - Bacteroides thetaiotaomicron-	An13g02450	SP	yes	1	8	0
204			s. sim. to hypothetical necrosis and ethylene inducing protein BH0395 - Bacillus halodurans-	An14g02660	SP	yes	0	1	2
205			s. sim. to adenine-repressible gene rds1p - Schizosaccharomyces pombe-	An14g06730	SP	likely SP	3	6	0
206			sim. to hypothetical protein mlr2143 - Mesorhizobium loti-	An15g07520	SP	ambiguous	1	0	0
207			sim. to hypothetical protein AAO51454.1 - Dictyostelium discoideum-	An16g00670	SP	ambiguous	12	5	12
208			hypothetical protein-	An18g01870	SP	NA	0	0	1
209			s. sim. to hypothetical conserved protein B13N20.310 - Neurospora crassa-	An18g02830	SP	NA	0	0	1
total counts per group							424	273	187
210	NON-SP		s. sim. to aspergillopepsin apnS - Aspergillus phoenicis-	An01g00370	No_SP	no	0	0	27	peptidase family A1
211	PROTEINS		s. sim. to RuvB-like protein Tih2 - Saccharomyces cerevisiae-	An01g05780	No_SP	no	0	0	2
212			sim. to ankyrin 3 (splice form 4) - Mus musculus-	An01g06790	No_SP	no	0	1	0
213			sim. to protein cnjB - Tetrahymena thermophila-	An01g08710	No_SP	no	0	0	1
214			w. sim. to Lactobacillus crispatus silent surface layer protein cbsB - Lactobacillus crispatus-	An01g09970	No_SP	ambiguous	0	0	3				Cell Wall
215			s. sim. to hemolysin Asp-HS - Aspergillus fumigatus-	An01g09980	No_SP	no	0	0	101
216			s. sim. to ATP-binding cassette transporter PMR1 - Penicillium digitatum-	An01g12380	No_SP	no	0	0	3
217			s. sim. to poly(A) polymerase la1p - Schizosaccharomyces pombe [truncated ORF]-	An01g13560	No_SP	no	0	0	13
218			s. sim. to atrazine chlorocyclohydrolase atzA - Pseudomonas sp.-	An02g00570	No_SP	no	0	0	2
219			w. sim. to protein-tyrosine kinase erbB2 - Homo sapiens-	An02g03740	No_SP	no	0	0	3
220			hypothetical protein-	An02g03800	No_SP	no	0	1	0
221			s. sim. to stress activated map kinase interacting protein sin1p - Schizosaccharomyces pombe-	An02g04280	No_SP	no	0	0	3
222			sim. to ribonuclease TRV - Trichoderma viride-	An02g06980	No_SP	no	0	0	2
223			sim. to hypothetical dehydratase/racemase - Rhodococcus erythropolis-	An02g10150	No_SP	no	0	3	7
224			s. sim. to mitochondrial aconitate hydratase Aco1 - Saccharomyces cerevisiae-	An02g11040	No_SP	no	1	1	0
225			s. sim. to hypothetical protein encoded by DR0708 - Deinococcus radiodurans-	An02g11390	No_SP	ambiguous	3	20	0				HYP_SP
226			s. sim. to chromosome segregation protein Smc1 - Saccharomyces cerevisiae [putative frameshift][putative frameshift]	An02g11900	No_SP	no	0	0	2
227			strong similarity to beta-13-exoglucanase lam1.3 - Trichoderma atroviride	An02g13180	No_SP	ambiguous	0	6	0		Glycoside Hydrolase Family 55		CH
228			sim. to protein sequence #9319 from patent WO200175067-A2 - Homo sapiens-	An02g14840	No_SP	no	1	0	0
229			s. sim. to multidrug resistance-associated protein (MRP)-like protein-2 MLP-2 - Rattus norvegicus-	An03g03070	No_SP	no	0	0	1
230			sim. to protein sequence #124 from patent WO200224865-A2 - Unclassified organism-	An03g04760	No_SP	no	1	0	8
231			s. sim. to 5-methyltetrahydropteroyltriglutamate--homocysteine S-methyltransferase Met6 - Saccharomyces cerevisiae-	An04g01750	No_SP	no	1	0	0
232			s. sim. to protein pescadillo - Homo sapiens-	An04g02640	No_SP	no	1	0	0
233			s. sim. to subunit 6 of ubiquinol--cytochrome-c reductase Qcr6 - Saccharomyces cerevisiae-	An04g05220	No_SP	no	0	0	1
234			sim. to hypothetical protein SPBC24C6.10c - Schizosaccharomyces pombe-	An06g01520	No_SP	no	0	0	2
235			sim. to ABC transporter ABC1 - Magnaporthe grisea-	An06g02550	No_SP	no	0	0	1
236			s. sim. to hypothetical sugar transport-like protein Stl1 - Saccharomyces cerevisiae-	An07g01260	No_SP	ambiguous	0	0	1				HYP_SP
237			s. sim. to hypothetical protein binA - Aspergillus nidulans-	An07g01420	No_SP	no	0	0	2
238			s. sim. to chromatin modelling protein Pob3 - Saccharomyces cerevisiae-	An07g02860	No_SP	no	0	0	2
239			sim. to hypothetical protein CAD37045.1 - Neurospora crassa-	An07g03660	No_SP	no	0	0	16
240			similarity to glucan 13-beta-glucosidase Bgl2 - Saccharomyces cerevisiae	An07g04650	No_SP	no	1	1	0		Glycoside hydrolase family 17
241			similarity to acetyl-esterase I from patent WO9502689-A - Aspergillus aculeatus-	An07g08940	No_SP	ambiguous	0	1	0				LIP/EST
242			hypothetical protein-	An07g08970	No_SP	no	0	0	2
243			s. sim. to NADH-dependent glutamate synthase NADH-GOGAT - Medicago sativa-	An07g09920	No_SP	no	3	1	1
244			s. sim. to lovastatin nonaketide synthase lovB - Aspergillus terreus-	An08g03790	No_SP	no	4	4	0
245			sim. to nuclear pore protein Nup57 - Saccharomyces cerevisiae-	An08g04900	No_SP	no	0	0	2
246			s. sim. to protein PER6 - Pichia pastoris-	An08g07540	No_SP	no	0	0	2
247			w. sim. to Arg/Abl-interacting protein ArgBP2b - Homo sapiens-	An08g08410	No_SP	no	0	0	1
248			s. sim. to hypothetical protein encoded by An14g06160 - Aspergillus niger	An08g09580	No_SP	no	0	0	7
249			sim. to hypothetical transcription activator SPAC139.03 - Schizosaccharomyces pombe-	An09g00580	No_SP	no	0	0	1
250			s. sim. to excision repair protein Rad4 - Saccharomyces cerevisiae-	An09g02820	No_SP	no	2	1	0
251			s. sim. to spindle checkpoint protein Mad2 - Saccharomyces cerevisiae-	An09g04120	No_SP	no	0	1	0
252			s. sim. to lipase LipP - Pseudomonas sp.-	An09g06390	No_SP	no	1	1	0
253			s. sim. to protein involved in cephalosporin C biosynthesis from patent JP06038763-A - Acremonium chrysogenum-	An09g06420	No_SP	no	0	0	1
254			s. sim. to hypothetical protein SPBC56F2.04 - Schizosaccharomyces pombe [putative frameshift][putative frameshift]	An11g01850	No_SP	no	1	0	0
255			s. sim. to translational inhibitor uk14 - Homo sapiens [truncated ORF]-	An12g00240	No_SP	no	0	0	3
256			s. sim. to hypothetical protein npgA - Aspergillus nidulans-	An12g03950	No_SP	no	1	2	0
257			s. sim. to hypothetical protein encoded by An11g03400 - Aspergillus niger-	An12g06660	No_SP	no	0	0	1
258			w. sim. to protein SEQ ID NO: 2310 from patent US6562958-B1 - Acinetobacter baumannii-	An12g07600	No_SP	no	0	0	2
259			s. sim. to sequence 79 from patent EP1067182-A - Homo sapiens-	An12g07780	No_SP	no	0	1	0
260			s. sim. to hypothetical protein CAD70539.1 - Neurospora crassa-	An12g10440	No_SP	likely SP	0	0	7		Glycosyltransferase family 4		CH
261			s. sim. to DNA repair protein Rad7 - Saccharomyces cerevisiae-	An13g00250	No_SP	no	0	0	2
262			s. sim. to hypothetical protein EAA64035.1 - Aspergillus nidulans-	An13g01280	No_SP	no	0	0	2
263			sim. to hypothetical protein An19g00010 - Aspergillus niger	An13g02220	No_SP	no	0	0	1
264			w. sim. to hypothetical N-WASP binding protein WISH - Mus musculus-	An13g02660	No_SP	no	1	0	5
265			s. sim. to ATM-related kinase required for DNA damage response uvsB - Aspergillus nidulans-	An14g00040	No_SP	no	1	2	2
266			s. sim. to hypothetical membrane protein YPL109c - Saccharomyces cerevisiae-	An14g00250	No_SP	no	0	1	0
267			s. sim. to hypothetical protein SPAC1093.01 with conserved domain PF01535 duf17p - Schizosaccharomyces pombe-	An14g04040	No_SP	no	0	0	1
268			hypothetical protein-	An14g04480	No_SP	no	0	0	1
269			s. sim. to UVRAG - Homo sapiens-	An14g04730	No_SP	no	0	0	1
270			s. sim. to histone acetyltransferase Gcn5 - Saccharomyces cerevisiae-	An14g05810	No_SP	no	0	0	4
271			s. sim. to insecticidal toxin from patent WO9942589-A2 - Photorhabdus luminescens-	An14g06150	No_SP	no	0	0	2
272			s. sim. to actin gamma - Aspergillus nidulans-	An15g00560	No_SP	no	1	1	0
273			w. sim. to mucin-like protein Muc1 - Saccharomyces cerevisiae-	An15g01620	No_SP	no	0	0	1
274			s. sim. to elongation-like factor ELF - Candida albicans-	An15g01910	No_SP	no	1	0	0
275			sim. to haloacid dehalogenase dhlB - Xanthobacter autotrophicus-	An15g04360	No_SP	no	0	0	1
276			sim. to NADH oxidase - Thermoanaerobacter brockii [putative sequencing error][putative sequencing error]	An15g04420	No_SP	no	0	1	0
277			sim. to mitochondrial thioredoxin from patent WO9832863-A2 - Rattus sp.-	An15g07230	No_SP	no	0	0	17
278			hypothetical protein-	An15g07750	No_SP	no	0	0	3
279			s. sim. to tryptophan synthase (trpB) - Aspergillus nidulans	An16g02500	No_SP	no	0	0	1
280			hypothetical protein-	An16g03770	No_SP	no	0	0	1
281			s. sim. to hypothetical protein RTS-beta - Homo sapiens-	An16g05390	No_SP	no	0	1	0
282			similarity to beta-13-glucanosyltransferase bgt1 - Aspergillus fumigatus [truncated ORF]	An16g07040	No_SP	likely SP	2	1	0		Glycoside hydrolase family 17		CH
283			s. sim. to acetate regulatory DNA binding protein facB - Aspergillus niger-	An16g07460	No_SP	no	0	0	2
284			sim. to nucleolar protein Srp40 - Saccharomyces cerevisiae-	An16g08910	No_SP	no	0	0	1
285			s. sim. to hypothetical protein CAD70872.1 - Neurospora crassa-	An18g01440	No_SP	no	1	1	0
286			protein kinase C pkcA - Aspergillus niger-	An18g02400	No_SP	no	0	0	2
287			s. sim. to dihydrogeodin oxidase DHGO - Aspergillus terreus-	An18g02690	No_SP	no	4	7	0
288			s. sim. to ent-Kaurene synthase - Phaeosphaeria sp.-	An18g02710	No_SP	no	0	0	4
289			s. sim. to spindle pole body protein Nuf2 - Saccharomyces cerevisiae-	An18g04640	No_SP	no	1	0	0
290			s. sim. to translation elongation factor 1 alpha - Podospora anserina [putative sequencing error][putative sequencing error]	An18g04840	No_SP	no	3	0	0
291			phosphotransferase enzyme family protein	ATCC 125795	No_SP	no	0	0	1
292			lysM domain protein peptidoglycan binding	ATCC 40895	No_SP	no	3	1	0
total counts per group							39	61	288
						total	2722	2433	2368
						* yes: at least 4 out of 5, 3 out of 4, 2 out of 3 or 2 out of 2 from the cluster of orthologous proteins have a SP predicition
						no: none of the orthologous proteins do not have a SP prediction
						NA: classifier cannot be applied, because the cluster-size is too small
						likely SP: 3 proteins from the cluster of 5 orthologous proteins have a SP prediction
						ambiguous: only 1 out of 2, 3, 4 or 5 or 2 out of 4 or 5 from the cluster of orthologous proteins have a SP predicition
